# Supplementary material for: Enhanced pro-apoptosis gene signature following the activation of TAp63α in oocytes upon γ irradiation
Source: Cell Death Dis. 2022 Mar 4;13(3):204. doi: 10.1038/s41419-022-04659-2 (PMC8897389; doi:10.1038/s41419-022-04659-2)
Supplement: Supplementary file 2 — Suppl_Table_1_Sequencing_Information [file 41419_2022_4659_MOESM2_ESM.xlsx]

## Sheet: Tabelle1
Supplementary Table 1 RNA-seq samples for the different points of time with high irradiation dosage and parameters about mapping and dataset size.
Samples	Reads	Mapped reads	Mapped reads in %	Hit transcripts	Hit genetic features
gen1_0h	35141924	26081298	74.2	86409	37071
gen2_0h	22763162	15709549	69	85144	35950
gen1_1h	35866915	27736274	77.3	88875	37188
gen2_1h	33995617	26499249	77.9	92056	37788
gen2_2h30	33978788	26694892	78.6	92796	37721
gen1_4h	34860851	28169108	80.8	89869	37801
gen2_4h	33934098	26203391	77.2	92198	37289
gen2_6h	34035907	25757398	75.7	94560	38677
