# Supplementary material for: Enhanced pro-apoptosis gene signature following the activation of TAp63α in oocytes upon γ irradiation
Source: Cell Death Dis. 2022 Mar 4;13(3):204. doi: 10.1038/s41419-022-04659-2 (PMC8897389; doi:10.1038/s41419-022-04659-2)
Supplement: Supplementary file 3 — Suppl_Table_2_Pearson_correlation [file 41419_2022_4659_MOESM3_ESM.xlsx]

## Sheet: correlationCoefficient
Supplementary Table 2 Correlation half-matrix of the RNA-seq samples by Pearson correlation for the different points of time with high irradiation dosage and replicates.
gen1_0h	1
gen2_0h	0.887	1
gen1_1h	0.931	0.897	1
gen2_1h	0.938	0.944	0.952	1
gen2_2h30	0.869	0.82	0.913	0.948	1
gen1_4h	0.973	0.885	0.897	0.917	0.845	1
gen2_4h	0.942	0.86	0.899	0.956	0.926	0.931	1
gen2_6h	0.911	0.856	0.921	0.969	0.978	0.878	0.956	1
	gen1_0h	gen2_0h	gen1_1h	gen2_1h	gen2_2h30	gen1_4h	gen2_4h	gen2_6h
