# Supplementary material for: Enhanced pro-apoptosis gene signature following the activation of TAp63α in oocytes upon γ irradiation
Source: Cell Death Dis. 2022 Mar 4;13(3):204. doi: 10.1038/s41419-022-04659-2 (PMC8897389; doi:10.1038/s41419-022-04659-2)
Supplement: Supplementary file 4 — Suppl_Table_3_DESeq2 [file 41419_2022_4659_MOESM4_ESM.xlsx]

## Sheet: A_0h_1h
Supplementary Table 3 Differentially Expressed Genes with an adjusted p-value below 0.05 in pairwise comparison between (A) 0h and 1h; (B) 0h and 2h30; (C) 0h and 4h; (D) 0h and 6h. The tables contain transcriptID and geneID (gene, gn), the baseMean, log2FoldChange, log2 standard Error, p-value and adjusted p-value from DESeq2 as well as the biotype, gene_symbol and description if available from …
A	gene	baseMean	log2FoldChange	lfcSE	stat	pvalue	padj	gene_biotype	gene_symbol	description	gn
1	ENSMUSG00000096592.1	88.5522	3.16587	0.470749	6.72518	1.75371e-11	1.95486e-07	processed_pseudogene	Gm15801	predicted gene 15801 [Source:MGI Symbol;Acc:MGI:3779625]	ENSMUSG00000096592
2	ENSMUSG00000027073.5	80.9072	-3.09126	0.495939	-6.23315	4.57137e-10	3.39713e-06	protein_coding	Prg2	proteoglycan 2, bone marrow [Source:MGI Symbol;Acc:MGI:103294]	ENSMUSG00000027073
3	ENSMUSG00000101708.6	31.9481	-3.00225	0.435053	-6.90089	5.16778e-12	1.15211e-07	transcribed_processed_pseudogene	Gm28453	predicted gene 28453 [Source:MGI Symbol;Acc:MGI:5579159]	ENSMUSG00000101708
4	ENSMUSG00000111878.1	43.2354	-2.89955	0.486496	-5.96008	2.5212e-09	1.12415e-05	lincRNA	Gm47777	predicted gene, 47777 [Source:MGI Symbol;Acc:MGI:6096938]	ENSMUSG00000111878
5	ENSMUSG00000061724.5	224.105	2.78789	0.479902	5.80929	6.27367e-09	1.90307e-05	processed_pseudogene	Gm2423	predicted gene 2423 [Source:MGI Symbol;Acc:MGI:3805957]	ENSMUSG00000061724
6	ENSMUSG00000041258.17	793.11	2.77206	0.452797	6.12209	9.23581e-10	5.14758e-06	protein_coding	Zfp236	zinc finger protein 236 [Source:MGI Symbol;Acc:MGI:1926950]	ENSMUSG00000041258
7	ENSMUSG00000064202.15	76.8626	2.67991	0.454561	5.89561	3.73292e-09	1.38703e-05	protein_coding	4430402I18Rik	RIKEN cDNA 4430402I18 gene [Source:MGI Symbol;Acc:MGI:1918036]	ENSMUSG00000064202
8	ENSMUSG00000006574.15	110.175	-2.55966	0.457297	-5.59736	2.17646e-08	5.39132e-05	protein_coding	Slc4a1	solute carrier family 4 (anion exchanger), member 1 [Source:MGI Symbol;Acc:MGI:109393]	ENSMUSG00000006574
9	ENSMUSG00000112814.1	22.4145	-2.50365	0.496716	-5.0404	4.64554e-07	0.000690451	protein_coding	Gm9040	predicted gene 9040 [Source:MGI Symbol;Acc:MGI:3643524]	ENSMUSG00000112814
10	ENSMUSG00000114003.1	28.3201	-2.45633	0.504448	-4.86935	1.11966e-06	0.00146834	processed_pseudogene	Gm9616	predicted gene 9616 [Source:MGI Symbol;Acc:MGI:3780024]	ENSMUSG00000114003
11	ENSMUSG00000104713.4	102.028	-2.40731	0.452699	-5.31769	1.05095e-07	0.000234298	protein_coding	Gbp6	NA	ENSMUSG00000104713
12	ENSMUSG00000032641.18	1826.1	-2.33088	0.472842	-4.9295	8.24392e-07	0.00114869	protein_coding	Gpr19	Probable G-protein coupled receptor 19 [Source:UniProtKB/Swiss-Prot;Acc:Q61121]	ENSMUSG00000032641
13	ENSMUSG00000079432.1	34.1108	2.29876	0.500893	4.58933	4.4468e-06	0.00431031	protein_coding	Gm15023	NA	ENSMUSG00000079432
14	ENSMUSG00000042251.12	306.012	-2.28931	0.438716	-5.21821	1.80663e-07	0.000366155	protein_coding	Pm20d1	Mus musculus peptidase M20 domain containing 1 (Pm20d1), transcript variant 2, mRNA. [Source:RefSeq mRNA;Acc:NM_001357478]	ENSMUSG00000042251
15	ENSMUSG00000074199.7	63.5357	2.26177	0.491867	4.59833	4.25884e-06	0.00431031	protein_coding	Krtdap	keratinocyte differentiation associated protein [Source:MGI Symbol;Acc:MGI:1928282]	ENSMUSG00000074199
16	ENSMUSG00000040896.16	246.914	2.21852	0.431861	5.13712	2.78982e-07	0.000478433	protein_coding	Kcnd3	potassium voltage-gated channel, Shal-related family, member 3 [Source:MGI Symbol;Acc:MGI:1928743]	ENSMUSG00000040896
17	ENSMUSG00000004266.15	89.6251	2.20627	0.461133	4.78444	1.71461e-06	0.00201187	protein_coding	Ptpn6	protein tyrosine phosphatase, non-receptor type 6 [Source:MGI Symbol;Acc:MGI:96055]	ENSMUSG00000004266
18	ENSMUSG00000041596.12	239.298	2.16771	0.472045	4.59216	4.38683e-06	0.00431031	transcribed_unprocessed_pseudogene	Nlrp5-ps	NLR family, pyrin domain containing 5, pseudogene [Source:MGI Symbol;Acc:MGI:5010941]	ENSMUSG00000041596
19	ENSMUSG00000033508.7	38.9561	2.11713	0.504657	4.19519	2.72643e-05	0.0232508	protein_coding	Asprv1	Retroviral-like aspartic protease 1 [Source:UniProtKB/Swiss-Prot;Acc:Q09PK2]	ENSMUSG00000033508
20	ENSMUSG00000049744.15	6713.9	-2.09094	0.410232	-5.09696	3.45156e-07	0.000549637	protein_coding	Arhgap15	Rho GTPase activating protein 15 [Source:MGI Symbol;Acc:MGI:1923367]	ENSMUSG00000049744
21	ENSMUSG00000060032.6	336.343	2.08483	0.40082	5.2014	1.97788e-07	0.000367457	protein_coding	H2afj	Histone H2A.J [Source:UniProtKB/Swiss-Prot;Acc:Q8R1M2]	ENSMUSG00000060032
22	ENSMUSG00000037025.11	36.8489	-2.07567	0.49321	-4.2085	2.57073e-05	0.0229247	protein_coding	Foxa2	Mus musculus forkhead box A2 (Foxa2), transcript variant 3, mRNA. [Source:RefSeq mRNA;Acc:NM_001291067]	ENSMUSG00000037025
23	ENSMUSG00000113854.1	86.558	-2.03915	0.505076	-4.03731	5.40682e-05	0.0354528	transcribed_processed_pseudogene	Gm2099	predicted gene 2099 [Source:MGI Symbol;Acc:MGI:3780266]	ENSMUSG00000113854
24	ENSMUSG00000004031.13	62.6223	-2.02513	0.490496	-4.12873	3.6477e-05	0.028042	protein_coding	Brinp2	BMP/retinoic acid-inducible neural-specific protein 2 [Source:UniProtKB/Swiss-Prot;Acc:Q6DFY8]	ENSMUSG00000004031
25	ENSMUSG00000026822.14	67.0586	-2.01692	0.503653	-4.00458	6.21285e-05	0.0384748	protein_coding	Lcn2	Neutrophil gelatinase-associated lipocalin [Source:UniProtKB/Swiss-Prot;Acc:P11672]	ENSMUSG00000026822
26	ENSMUSG00000058542.3	1225.07	2.00872	0.465551	4.31471	1.59811e-05	0.0148451	processed_pseudogene	Gm15590	predicted gene 15590 [Source:MGI Symbol;Acc:MGI:3831433]	ENSMUSG00000058542
27	ENSMUSG00000029875.5	731.629	-1.9949	0.419234	-4.75843	1.95101e-06	0.00217479	protein_coding	Ccdc184	Coiled-coil domain-containing protein 184 [Source:UniProtKB/Swiss-Prot;Acc:Q8BMK5]	ENSMUSG00000029875
28	ENSMUSG00000030474.9	93.6868	1.98698	0.495741	4.0081	6.12094e-05	0.0384748	protein_coding	Siglece	Sialic acid-binding Ig-like lectin 12 [Source:UniProtKB/Swiss-Prot;Acc:Q91Y57]	ENSMUSG00000030474
29	ENSMUSG00000043066.5	52.2483	-1.98491	0.50458	-3.93379	8.36172e-05	0.0454803	protein_coding	Vmn1r66	vomeronasal 1 receptor 66 [Source:MGI Symbol;Acc:MGI:2159633]	ENSMUSG00000043066
30	ENSMUSG00000078907.2	21.708	-1.97894	0.501617	-3.94512	7.97613e-05	0.0454803	protein_coding	Fam186b	family with sequence similarity 186 member B [Source:HGNC Symbol;Acc:HGNC:25296]	ENSMUSG00000078907
31	ENSMUSG00000074345.4	25.6856	-1.97708	0.499076	-3.96148	7.44882e-05	0.043701	protein_coding	Tnfaip8l3	Tumor necrosis factor alpha-induced protein 8-like protein 3 [Source:UniProtKB/Swiss-Prot;Acc:Q3TBL6]	ENSMUSG00000074345
32	ENSMUSG00000040838.10	65.4283	1.97696	0.483298	4.09056	4.30326e-05	0.0309473	protein_coding	Gm11639	NA	ENSMUSG00000040838
33	ENSMUSG00000111410.1	22.7508	-1.96441	0.503328	-3.90285	9.50669e-05	0.0485373	protein_coding	AL670603.1	NA	ENSMUSG00000111410
34	ENSMUSG00000085603.3	137.665	-1.89523	0.477862	-3.96607	7.30675e-05	0.043701	transcribed_processed_pseudogene	Gm11346	predicted gene 11346 [Source:MGI Symbol;Acc:MGI:1923274]	ENSMUSG00000085603
35	ENSMUSG00000044313.13	52.3627	1.8878	0.483926	3.901	9.57945e-05	0.0485373	protein_coding	Mab21l3	Protein mab-21-like 3 [Source:UniProtKB/Swiss-Prot;Acc:Q8CI17]	ENSMUSG00000044313
36	ENSMUSG00000045281.5	112.969	1.84397	0.442798	4.16436	3.12234e-05	0.0248605	protein_coding	Gpr20	G-protein coupled receptor 20 [Source:UniProtKB/Swiss-Prot;Acc:Q8BYC4]	ENSMUSG00000045281
37	ENSMUSG00000078880.10	291.944	-1.77794	0.424545	-4.18787	2.81587e-05	0.0232508	protein_coding	Gm14308	NA	ENSMUSG00000078880
38	ENSMUSG00000025278.9	1040.02	1.7743	0.306173	5.79508	6.82899e-09	1.90307e-05	protein_coding	Flnb	Filamin-B [Source:UniProtKB/Swiss-Prot;Acc:Q80X90]	ENSMUSG00000025278
39	ENSMUSG00000052821.3	68.4806	1.75624	0.447117	3.92793	8.5681e-05	0.0454803	protein_coding	Cysltr1	Cysteinyl leukotriene receptor 1 [Source:UniProtKB/Swiss-Prot;Acc:Q99JA4]	ENSMUSG00000052821
40	ENSMUSG00000038775.14	147.489	1.64538	0.407279	4.03993	5.34661e-05	0.0354528	protein_coding	Vill	villin-like [Source:MGI Symbol;Acc:MGI:1201781]	ENSMUSG00000038775
41	ENSMUSG00000041845.10	201.083	1.59958	0.390128	4.10014	4.12907e-05	0.0306845	protein_coding	Rhod	ras homolog family member D [Source:MGI Symbol;Acc:MGI:108446]	ENSMUSG00000041845
42	ENSMUSG00000035000.8	201.901	1.50343	0.382522	3.9303	8.48386e-05	0.0454803	protein_coding	Dpp4	Dipeptidyl peptidase 4 Dipeptidyl peptidase 4 membrane form Dipeptidyl peptidase 4 soluble form [Source:UniProtKB/Swiss-Prot;Acc:P28843]	ENSMUSG00000035000
43	ENSMUSG00000042050.8	538.961	-1.41787	0.350494	-4.04534	5.22467e-05	0.0354528	protein_coding	Wdr60	WD repeat domain 60 [Source:MGI Symbol;Acc:MGI:2445085]	ENSMUSG00000042050
44	ENSMUSG00000022377.16	1571.75	1.40287	0.291476	4.81297	1.48701e-06	0.00184175	protein_coding	Asap1	Arf-GAP with SH3 domain, ANK repeat and PH domain-containing protein 1 [Source:UniProtKB/Swiss-Prot;Acc:Q9QWY8]	ENSMUSG00000022377

## Sheet: B_0h_2h30
Supplementary Table 3 Differentially Expressed Genes with an adjusted p-value below 0.05 in pairwise comparison between (A) 0h and 1h; (B) 0h and 2h30; (C) 0h and 4h; (D) 0h and 6h. The tables contain transcriptID and geneID (gene, gn), the baseMean, log2FoldChange, log2 standard Error, p-value and adjusted p-value from DESeq2 as well as the biotype, gene_symbol and description if available from …
B	gene	baseMean	log2FoldChange	lfcSE	stat	pvalue	padj	gene_biotype	gene_symbol	description	gn
1	ENSMUSG00000043889.6	1557.29	-3.87009	0.417848	-9.26197	2.007e-20	4.11315e-16	processed_pseudogene	Gm8399	predicted gene 8399 [Source:MGI Symbol;Acc:MGI:3647971]	ENSMUSG00000043889
2	ENSMUSG00000029875.5	731.629	-3.25154	0.458045	-7.09873	1.25909e-12	8.60124e-09	protein_coding	Ccdc184	Coiled-coil domain-containing protein 184 [Source:UniProtKB/Swiss-Prot;Acc:Q8BMK5]	ENSMUSG00000029875
3	ENSMUSG00000044551.13	1023.14	3.22384	0.379334	8.49868	1.91755e-17	1.96492e-13	protein_coding	9930012K11Rik	Uncharacterized [Source:UniProtKB/Swiss-Prot;Acc:Q66JV7]	ENSMUSG00000044551
4	ENSMUSG00000027356.8	384.9	3.07938	0.497483	6.18992	6.01954e-10	2.46729e-06	protein_coding	Fermt1	Fermitin family homolog 1 [Source:UniProtKB/Swiss-Prot;Acc:P59113]	ENSMUSG00000027356
5	ENSMUSG00000049744.15	6713.9	-3.07072	0.450049	-6.82307	8.91173e-12	4.56592e-08	protein_coding	Arhgap15	Rho GTPase activating protein 15 [Source:MGI Symbol;Acc:MGI:1923367]	ENSMUSG00000049744
6	ENSMUSG00000111878.1	43.2354	-3.0343	0.495572	-6.12283	9.19285e-10	2.69549e-06	lincRNA	Gm47777	predicted gene, 47777 [Source:MGI Symbol;Acc:MGI:6096938]	ENSMUSG00000111878
7	ENSMUSG00000096592.1	88.5522	2.93328	0.494716	5.92922	3.04374e-09	5.74559e-06	processed_pseudogene	Gm15801	predicted gene 15801 [Source:MGI Symbol;Acc:MGI:3779625]	ENSMUSG00000096592
8	ENSMUSG00000061724.5	224.105	2.9095	0.497339	5.85014	4.91157e-09	7.7429e-06	processed_pseudogene	Gm2423	predicted gene 2423 [Source:MGI Symbol;Acc:MGI:3805957]	ENSMUSG00000061724
9	ENSMUSG00000112825.1	2609.17	-2.84767	0.482888	-5.89717	3.69799e-09	6.31556e-06	processed_pseudogene	Gm9118	predicted gene 9118 [Source:MGI Symbol;Acc:MGI:3648185]	ENSMUSG00000112825
10	ENSMUSG00000105333.1	77.761	-2.83359	0.478076	-5.92707	3.0839e-09	5.74559e-06	miRNA	Mir684-2	microRNA 684-2 [Source:MGI Symbol;Acc:MGI:3629642]	ENSMUSG00000105333
11	ENSMUSG00000044816.10	460.026	2.80462	0.483861	5.79632	6.77848e-09	9.26121e-06	protein_coding	D630023F18Rik	RIKEN cDNA D630023F18 gene [Source:MGI Symbol;Acc:MGI:2138198]	ENSMUSG00000044816
12	ENSMUSG00000059336.14	597.555	-2.78022	0.466096	-5.96491	2.44774e-09	5.57378e-06	protein_coding	Slc14a1	Urea transporter 1 [Source:UniProtKB/Swiss-Prot;Acc:Q8VHL0]	ENSMUSG00000059336
13	ENSMUSG00000064202.15	76.8626	2.61581	0.483206	5.41345	6.18235e-08	7.03894e-05	protein_coding	4430402I18Rik	RIKEN cDNA 4430402I18 gene [Source:MGI Symbol;Acc:MGI:1918036]	ENSMUSG00000064202
14	ENSMUSG00000041596.12	239.298	2.59951	0.492935	5.27354	1.33818e-07	0.00014434	transcribed_unprocessed_pseudogene	Nlrp5-ps	NLR family, pyrin domain containing 5, pseudogene [Source:MGI Symbol;Acc:MGI:5010941]	ENSMUSG00000041596
15	ENSMUSG00000101708.6	31.9481	-2.56358	0.42017	-6.10128	1.05221e-09	2.69549e-06	transcribed_processed_pseudogene	Gm28453	predicted gene 28453 [Source:MGI Symbol;Acc:MGI:5579159]	ENSMUSG00000101708
16	ENSMUSG00000023067.13	813.05	2.55304	0.438842	5.81768	5.96701e-09	8.73486e-06	protein_coding	Cdkn1a	Cyclin-dependent kinase inhibitor 1 [Source:UniProtKB/Swiss-Prot;Acc:P39689]	ENSMUSG00000023067
17	ENSMUSG00000058542.3	1225.07	2.53765	0.489029	5.18916	2.11239e-07	0.000206149	processed_pseudogene	Gm15590	predicted gene 15590 [Source:MGI Symbol;Acc:MGI:3831433]	ENSMUSG00000058542
18	ENSMUSG00000032641.18	1826.1	-2.4901	0.492812	-5.05283	4.35307e-07	0.00033952	protein_coding	Gpr19	Probable G-protein coupled receptor 19 [Source:UniProtKB/Swiss-Prot;Acc:Q61121]	ENSMUSG00000032641
19	ENSMUSG00000104126.1	291.212	2.47895	0.49624	4.99547	5.86916e-07	0.000400942	processed_pseudogene	Gm37486	predicted gene, 37486 [Source:MGI Symbol;Acc:MGI:5610714]	ENSMUSG00000104126
20	ENSMUSG00000034457.10	577.59	2.46677	0.439046	5.61849	1.92634e-08	2.46741e-05	protein_coding	Eda2r	Tumor necrosis factor receptor superfamily member 27 [Source:UniProtKB/Swiss-Prot;Acc:Q8BX35]	ENSMUSG00000034457
21	ENSMUSG00000004266.15	89.6251	2.45192	0.486388	5.04108	4.62909e-07	0.00033952	protein_coding	Ptpn6	protein tyrosine phosphatase, non-receptor type 6 [Source:MGI Symbol;Acc:MGI:96055]	ENSMUSG00000004266
22	ENSMUSG00000006574.15	110.175	-2.41215	0.481479	-5.00988	5.44628e-07	0.000384883	protein_coding	Slc4a1	solute carrier family 4 (anion exchanger), member 1 [Source:MGI Symbol;Acc:MGI:109393]	ENSMUSG00000006574
23	ENSMUSG00000006641.12	444.069	2.39625	0.392337	6.10763	1.0112e-09	2.69549e-06	protein_coding	Slc5a6	Sodium-dependent multivitamin transporter [Source:UniProtKB/Swiss-Prot;Acc:Q5U4D8]	ENSMUSG00000006641
24	ENSMUSG00000004031.13	62.6223	-2.35357	0.501279	-4.69514	2.6643e-06	0.00151673	protein_coding	Brinp2	BMP/retinoic acid-inducible neural-specific protein 2 [Source:UniProtKB/Swiss-Prot;Acc:Q6DFY8]	ENSMUSG00000004031
25	ENSMUSG00000035580.10	71.0258	-2.35022	0.49987	-4.70166	2.58058e-06	0.00151104	protein_coding	Kcnh8	potassium voltage-gated channel subfamily H member 8 [Source:HGNC Symbol;Acc:HGNC:18864]	ENSMUSG00000035580
26	ENSMUSG00000081138.1	17.7386	2.30115	0.441217	5.21547	1.83354e-07	0.000187883	processed_pseudogene	Gm12834	predicted gene 12834 [Source:MGI Symbol;Acc:MGI:3649428]	ENSMUSG00000081138
27	ENSMUSG00000064016.4	230.206	2.29539	0.483809	4.74441	2.09112e-06	0.00126046	protein_coding	Gm648	NA	ENSMUSG00000064016
28	ENSMUSG00000004552.16	97.6542	-2.2899	0.498601	-4.59266	4.37638e-06	0.00242404	protein_coding	Ctse	cathepsin E [Source:MGI Symbol;Acc:MGI:107361]	ENSMUSG00000004552
29	ENSMUSG00000060032.6	336.343	2.27938	0.441769	5.15966	2.474e-07	0.000230465	protein_coding	H2afj	Histone H2A.J [Source:UniProtKB/Swiss-Prot;Acc:Q8R1M2]	ENSMUSG00000060032
30	ENSMUSG00000064065.15	229.192	-2.27434	0.457176	-4.97477	6.53261e-07	0.000431869	protein_coding	Ipcef1	Mus musculus interaction protein for cytohesin exchange factors 1 (Ipcef1), transcript variant 5, mRNA. [Source:RefSeq mRNA;Acc:NM_001347225]	ENSMUSG00000064065
31	ENSMUSG00000099702.1	526.908	-2.24956	0.415152	-5.41865	6.00513e-08	7.03894e-05	unprocessed_pseudogene	Gm29013	predicted gene 29013 [Source:MGI Symbol;Acc:MGI:5579719]	ENSMUSG00000099702
32	ENSMUSG00000037797.14	92.8876	2.24251	0.471823	4.75286	2.00555e-06	0.00124551	protein_coding	Adh4	Alcohol dehydrogenase 4 [Source:UniProtKB/Swiss-Prot;Acc:Q9QYY9]	ENSMUSG00000037797
33	ENSMUSG00000081553.1	215.404	-2.23061	0.436773	-5.10701	3.27288e-07	0.000268298	processed_pseudogene	Ccdc50-ps	Ccdc50 retrotransposed pseudogene [Source:MGI Symbol;Acc:MGI:3651098]	ENSMUSG00000081553
34	ENSMUSG00000027073.5	80.9072	-2.22735	0.499845	-4.45609	8.34681e-06	0.00392303	protein_coding	Prg2	proteoglycan 2, bone marrow [Source:MGI Symbol;Acc:MGI:103294]	ENSMUSG00000027073
35	ENSMUSG00000082319.3	413.183	-2.18957	0.494038	-4.43199	9.33658e-06	0.00392303	processed_pseudogene	Gm8822	predicted gene 8822 [Source:MGI Symbol;Acc:MGI:3648640]	ENSMUSG00000082319
36	ENSMUSG00000102629.1	96.7843	-2.17214	0.489645	-4.43617	9.15755e-06	0.00392303	processed_transcript	Gm29999	predicted gene, 29999 [Source:MGI Symbol;Acc:MGI:5589158]	ENSMUSG00000102629
37	ENSMUSG00000085603.3	137.665	-2.16029	0.495184	-4.3626	1.28524e-05	0.00483536	transcribed_processed_pseudogene	Gm11346	predicted gene 11346 [Source:MGI Symbol;Acc:MGI:1923274]	ENSMUSG00000085603
38	ENSMUSG00000084128.10	186.753	2.15747	0.480707	4.48811	7.18563e-06	0.00350624	protein_coding	Esrp2	Epithelial splicing regulatory protein 2 [Source:UniProtKB/Swiss-Prot;Acc:Q8K0G8]	ENSMUSG00000084128
39	ENSMUSG00000055228.8	225.425	-2.1532	0.421262	-5.1113	3.19951e-07	0.000268298	protein_coding	Zfp935	zinc finger protein 935 [Source:MGI Symbol;Acc:MGI:1918758]	ENSMUSG00000055228
40	ENSMUSG00000108255.1	129.496	2.14037	0.495969	4.31553	1.59219e-05	0.00572462	lincRNA	Gm16499	NA	ENSMUSG00000108255
41	ENSMUSG00000064325.4	355.921	-2.13838	0.490398	-4.3605	1.29767e-05	0.00483536	protein_coding	Hhip	Hedgehog-interacting protein [Source:UniProtKB/Swiss-Prot;Acc:Q7TN16]	ENSMUSG00000064325
42	ENSMUSG00000034361.10	178.729	2.13715	0.469854	4.54854	5.40189e-06	0.00283862	protein_coding	Cpne2	Copine-2 [Source:UniProtKB/Swiss-Prot;Acc:P59108]	ENSMUSG00000034361
43	ENSMUSG00000057246.15	84.4608	2.1308	0.479726	4.44171	8.92451e-06	0.00392303	protein_coding	BC051142	cDNA sequence BC051142 [Source:MGI Symbol;Acc:MGI:3039565]	ENSMUSG00000057246
44	ENSMUSG00000041801.5	241.249	2.12754	0.429601	4.95236	7.33188e-07	0.000469561	protein_coding	Phlda3	Pleckstrin homology-like domain family A member 3 [Source:UniProtKB/Swiss-Prot;Acc:Q9WV95]	ENSMUSG00000041801
45	ENSMUSG00000060096.4	167.362	-2.10647	0.477652	-4.41004	1.03351e-05	0.0041531	processed_pseudogene	Amd-ps3	S-adenosylmethionine decarboxylase, pseudogene 3 [Source:MGI Symbol;Acc:MGI:3704487]	ENSMUSG00000060096
46	ENSMUSG00000030800.10	150.707	2.08599	0.476219	4.38032	1.18507e-05	0.0045824	protein_coding	Prss8	protease, serine 8 (prostasin) [Source:MGI Symbol;Acc:MGI:1923810]	ENSMUSG00000030800
47	ENSMUSG00000085998.8	186.588	-2.05261	0.455123	-4.51	6.48282e-06	0.00324046	transcribed_unprocessed_pseudogene	AW822252	expressed sequence AW822252 [Source:MGI Symbol;Acc:MGI:2148030]	ENSMUSG00000085998
48	ENSMUSG00000090089.3	50.8302	-2.04729	0.49355	-4.14809	3.35261e-05	0.0112637	transcribed_processed_pseudogene	Magea9-ps	melanoma antigen, family A, 9, pseudogene [Source:MGI Symbol;Acc:MGI:1350986]	ENSMUSG00000090089
49	ENSMUSG00000028893.8	282.83	2.04148	0.447512	4.56185	5.07044e-06	0.00273457	protein_coding	Sesn2	Sestrin-2 [Source:UniProtKB/Swiss-Prot;Acc:P58043]	ENSMUSG00000028893
50	ENSMUSG00000031937.7	132.239	2.02269	0.445702	4.53821	5.67331e-06	0.00290672	protein_coding	Vstm5	V-set and transmembrane domain containing 5 [Source:MGI Symbol;Acc:MGI:1916387]	ENSMUSG00000031937
51	ENSMUSG00000112324.1	338.741	2.02107	0.459438	4.399	1.08749e-05	0.00428597	lincRNA	Gm47939	predicted gene, 47939 [Source:MGI Symbol;Acc:MGI:6097203]	ENSMUSG00000112324
52	ENSMUSG00000024769.7	218.418	2.01928	0.456048	4.42777	9.52106e-06	0.00392303	protein_coding	Cdc42bpg	Serine/threonine-protein kinase MRCK gamma [Source:UniProtKB/Swiss-Prot;Acc:Q80UW5]	ENSMUSG00000024769
53	ENSMUSG00000024521.7	323.772	2.00926	0.49262	4.07872	4.52848e-05	0.014501	protein_coding	Pmaip1	phorbol-12-myristate-13-acetate-induced protein 1 [Source:MGI Symbol;Acc:MGI:1930146]	ENSMUSG00000024521
54	ENSMUSG00000055567.18	76.1477	-2.00049	0.491607	-4.06929	4.71566e-05	0.0147556	protein_coding	Unc80	unc-80, NALCN activator [Source:MGI Symbol;Acc:MGI:2652882]	ENSMUSG00000055567
55	ENSMUSG00000020799.16	85.92	-1.98853	0.499931	-3.97761	6.96105e-05	0.02038	protein_coding	Tekt1	Tektin-1 [Source:UniProtKB/Swiss-Prot;Acc:Q9DAJ2]	ENSMUSG00000020799
56	ENSMUSG00000084817.3	107.118	1.98189	0.50179	3.94965	7.82664e-05	0.0222777	processed_pseudogene	Gm5526	predicted pseudogene 5526 [Source:MGI Symbol;Acc:MGI:3643066]	ENSMUSG00000084817
57	ENSMUSG00000037025.11	36.8489	-1.9795	0.464287	-4.26352	2.01235e-05	0.00711053	protein_coding	Foxa2	Mus musculus forkhead box A2 (Foxa2), transcript variant 3, mRNA. [Source:RefSeq mRNA;Acc:NM_001291067]	ENSMUSG00000037025
58	ENSMUSG00000028332.13	83.6955	-1.97852	0.475473	-4.16117	3.1662e-05	0.0108147	protein_coding	Hemgn	Hemogen [Source:UniProtKB/Swiss-Prot;Acc:Q9ERZ0]	ENSMUSG00000028332
59	ENSMUSG00000026822.14	67.0586	-1.97818	0.483457	-4.09174	4.28148e-05	0.0139277	protein_coding	Lcn2	Neutrophil gelatinase-associated lipocalin [Source:UniProtKB/Swiss-Prot;Acc:P11672]	ENSMUSG00000026822
60	ENSMUSG00000049999.4	57.6598	-1.96802	0.497451	-3.9562	7.61523e-05	0.0219812	protein_coding	Ppp1r3d	protein phosphatase 1 regulatory subunit 3D [Source:HGNC Symbol;Acc:HGNC:9294]	ENSMUSG00000049999
61	ENSMUSG00000075391.6	1307.27	1.93998	0.377119	5.14421	2.68653e-07	0.000239382	processed_pseudogene	Gm13443	predicted gene 13443 [Source:MGI Symbol;Acc:MGI:3649615]	ENSMUSG00000075391
62	ENSMUSG00000064259.2	605.937	-1.9316	0.469152	-4.11722	3.83472e-05	0.0126756	protein_coding	Vmn1r13	vomeronasal 1 receptor 13 [Source:MGI Symbol;Acc:MGI:2148526]	ENSMUSG00000064259
63	ENSMUSG00000114956.1	124.022	-1.92561	0.490355	-3.92697	8.60216e-05	0.0235057	processed_pseudogene	Gm47893	predicted gene, 47893 [Source:MGI Symbol;Acc:MGI:6097126]	ENSMUSG00000114956
64	ENSMUSG00000021361.7	2960.37	-1.9237	0.381635	-5.04068	4.63871e-07	0.00033952	protein_coding	Tmem14c	transmembrane protein 14C [Source:MGI Symbol;Acc:MGI:1913404]	ENSMUSG00000021361
65	ENSMUSG00000105415.1	123.167	1.92287	0.473329	4.06244	4.85623e-05	0.0148543	miRNA	Gm44364	predicted gene, 44364 [Source:MGI Symbol;Acc:MGI:5690756]	ENSMUSG00000105415
66	ENSMUSG00000047810.8	95.3822	1.91976	0.491563	3.90541	9.40639e-05	0.0247147	protein_coding	Ccdc88b	Coiled-coil domain-containing protein 88B [Source:UniProtKB/Swiss-Prot;Acc:Q4QRL3]	ENSMUSG00000047810
67	ENSMUSG00000109378.1	78.3788	1.90835	0.48782	3.912	9.1534e-05	0.0243623	protein_coding	U2af1l4	Splicing factor U2AF 26 kDa subunit [Source:UniProtKB/Swiss-Prot;Acc:Q8BGJ9]	ENSMUSG00000109378
68	ENSMUSG00000057454.5	44.8736	1.89954	0.499196	3.8052	0.00014169	0.033765	protein_coding	Lypd3	Ly6/PLAUR domain-containing protein 3 [Source:UniProtKB/Swiss-Prot;Acc:Q91YK8]	ENSMUSG00000057454
69	ENSMUSG00000041258.17	793.11	1.89659	0.481024	3.94282	8.05287e-05	0.0223021	protein_coding	Zfp236	zinc finger protein 236 [Source:MGI Symbol;Acc:MGI:1926950]	ENSMUSG00000041258
70	ENSMUSG00000064288.4	200.647	-1.87235	0.480965	-3.89291	9.90495e-05	0.025374	protein_coding	Hist1h4k	Histone H4 [Source:UniProtKB/Swiss-Prot;Acc:P62806]	ENSMUSG00000064288
71	ENSMUSG00000038115.16	122.3	1.87167	0.470541	3.9777	6.9584e-05	0.02038	protein_coding	Ano2	Anoctamin-2 [Source:UniProtKB/Swiss-Prot;Acc:Q8CFW1]	ENSMUSG00000038115
72	ENSMUSG00000026971.15	31.0598	-1.85998	0.503049	-3.69742	0.000217803	0.048518	protein_coding	Itgb6	Integrin beta-6 [Source:UniProtKB/Swiss-Prot;Acc:Q9Z0T9]	ENSMUSG00000026971
73	ENSMUSG00000090625.1	1595.59	1.85162	0.474906	3.89892	9.66232e-05	0.0250658	protein_coding	Gm20721	NA	ENSMUSG00000090625
74	ENSMUSG00000020184.15	5890.26	1.84787	0.437141	4.22717	2.3665e-05	0.00822018	protein_coding	Mdm2	E3 ubiquitin-protein ligase Mdm2 [Source:UniProtKB/Swiss-Prot;Acc:P23804]	ENSMUSG00000020184
75	ENSMUSG00000107582.2	63.5611	-1.83981	0.483217	-3.80741	0.000140427	0.033765	transcribed_unprocessed_pseudogene	Gm44133	predicted gene, 44133 [Source:MGI Symbol;Acc:MGI:5690525]	ENSMUSG00000107582
76	ENSMUSG00000053411.16	144.025	1.81949	0.488666	3.72339	0.000196567	0.0447604	protein_coding	Cbx7	Chromobox protein homolog 7 [Source:UniProtKB/Swiss-Prot;Acc:Q8VDS3]	ENSMUSG00000053411
77	ENSMUSG00000025537.12	104.163	-1.81588	0.473287	-3.83673	0.000124681	0.0307858	protein_coding	Phkg1	Phosphorylase b kinase gamma catalytic chain, skeletal muscle/heart isoform [Source:UniProtKB/Swiss-Prot;Acc:P07934]	ENSMUSG00000025537
78	ENSMUSG00000025188.15	144.23	1.81526	0.463905	3.91299	9.11593e-05	0.0243623	protein_coding	Hps1	Mus musculus HPS1, biosis of lysosomal organelles complex 3 subunit 1 (Hps1), transcript variant 2, mRNA. [Source:RefSeq mRNA;Acc:NM_001346703]	ENSMUSG00000025188
79	ENSMUSG00000058625.5	1958.6	1.81177	0.474114	3.82137	0.000132713	0.0323787	pseudogene	Gm17383	predicted gene, 17383 [Source:MGI Symbol;Acc:MGI:4937017]	ENSMUSG00000058625
80	ENSMUSG00000046070.8	106.778	1.80525	0.476197	3.79097	0.000150061	0.0353488	protein_coding	Igfals	insulin-like growth factor binding protein, acid labile subunit [Source:MGI Symbol;Acc:MGI:107973]	ENSMUSG00000046070
81	ENSMUSG00000040584.8	268.209	-1.80144	0.404987	-4.44815	8.66147e-06	0.00392303	protein_coding	Abcb1a	Multidrug resistance protein 1A [Source:UniProtKB/Swiss-Prot;Acc:P21447]	ENSMUSG00000040584
82	ENSMUSG00000106144.1	128.301	-1.71524	0.446682	-3.83996	0.000123055	0.0307546	lincRNA	Gm43972	predicted gene, 43972 [Source:MGI Symbol;Acc:MGI:5690364]	ENSMUSG00000106144
83	ENSMUSG00000032854.12	134.374	-1.70048	0.442121	-3.84618	0.000119972	0.0303544	protein_coding	Ugt8a	UDP galactosyltransferase 8A [Source:MGI Symbol;Acc:MGI:109522]	ENSMUSG00000032854
84	ENSMUSG00000114268.1	158.44	-1.69762	0.459948	-3.6909	0.000223463	0.0492436	processed_pseudogene	Gm48841	predicted gene, 48841 [Source:MGI Symbol;Acc:MGI:6098573]	ENSMUSG00000114268
85	ENSMUSG00000031574.8	272.898	-1.66958	0.446092	-3.74269	0.000182062	0.0419235	protein_coding	Star	Steroidogenic acute regulatory protein, mitochondrial [Source:UniProtKB/Swiss-Prot;Acc:P51557]	ENSMUSG00000031574
86	ENSMUSG00000034275.18	520.902	1.66281	0.374722	4.43745	9.10297e-06	0.00392303	protein_coding	Igsf9b	B [Source:UniProtKB/Swiss-Prot;Acc:E9PZ19]	ENSMUSG00000034275
87	ENSMUSG00000035566.7	225.549	-1.63209	0.413661	-3.94549	7.96378e-05	0.0223021	protein_coding	Pcdh17	protocadherin 17 [Source:HGNC Symbol;Acc:HGNC:14267]	ENSMUSG00000035566
88	ENSMUSG00000049339.16	591.584	1.62737	0.374942	4.34032	1.42275e-05	0.00520675	protein_coding	Retreg2	Reticulophagy regulator 2 [Source:UniProtKB/Swiss-Prot;Acc:Q6NS82]	ENSMUSG00000049339
89	ENSMUSG00000057534.13	3971.63	-1.58294	0.389167	-4.0675	4.75197e-05	0.0147556	protein_coding	Elobl	NA	ENSMUSG00000057534
90	ENSMUSG00000025278.9	1040.02	1.56758	0.354124	4.42664	9.57116e-06	0.00392303	protein_coding	Flnb	Filamin-B [Source:UniProtKB/Swiss-Prot;Acc:Q80X90]	ENSMUSG00000025278
91	ENSMUSG00000055639.16	397.129	-1.51866	0.401319	-3.78416	0.000154229	0.0359178	protein_coding	Dach1	Dachshund homolog 1 [Source:UniProtKB/Swiss-Prot;Acc:Q9QYB2]	ENSMUSG00000055639
92	ENSMUSG00000030924.16	431.117	1.46878	0.395334	3.71529	0.000202974	0.0457115	protein_coding	Rexo5	RNA exonuclease 5 [Source:MGI Symbol;Acc:MGI:1919402]	ENSMUSG00000030924
93	ENSMUSG00000034724.17	2765.83	1.44557	0.357266	4.0462	5.20559e-05	0.0156887	protein_coding	Cnot6l	CCR4-NOT transcription complex subunit 6-like [Source:UniProtKB/Swiss-Prot;Acc:Q8VEG6]	ENSMUSG00000034724

## Sheet: C_0h_4h
Supplementary Table 3 Differentially Expressed Genes with an adjusted p-value below 0.05 in pairwise comparison between (A) 0h and 1h; (B) 0h and 2h30; (C) 0h and 4h; (D) 0h and 6h. The tables contain transcriptID and geneID (gene, gn), the baseMean, log2FoldChange, log2 standard Error, p-value and adjusted p-value from DESeq2 as well as the biotype, gene_symbol and description if available from …
C	gene	baseMean	log2FoldChange	lfcSE	stat	pvalue	padj	gene_biotype	gene_symbol	description	gn
1	ENSMUSG00000096592.1	88.5522	3.77837	0.469899	8.04082	8.92416e-16	6.36412e-12	processed_pseudogene	Gm15801	predicted gene 15801 [Source:MGI Symbol;Acc:MGI:3779625]	ENSMUSG00000096592
2	ENSMUSG00000044551.13	1023.14	3.40645	0.332795	10.2359	1.36903e-24	2.9289e-20	protein_coding	9930012K11Rik	Uncharacterized [Source:UniProtKB/Swiss-Prot;Acc:Q66JV7]	ENSMUSG00000044551
3	ENSMUSG00000044816.10	460.026	3.33557	0.455607	7.32116	2.45828e-13	1.05185e-09	protein_coding	D630023F18Rik	RIKEN cDNA D630023F18 gene [Source:MGI Symbol;Acc:MGI:2138198]	ENSMUSG00000044816
4	ENSMUSG00000027356.8	384.9	3.23696	0.483017	6.70156	2.06207e-11	4.41159e-08	protein_coding	Fermt1	Fermitin family homolog 1 [Source:UniProtKB/Swiss-Prot;Acc:P59113]	ENSMUSG00000027356
5	ENSMUSG00000034457.10	577.59	3.2352	0.397107	8.14693	3.73268e-16	3.99284e-12	protein_coding	Eda2r	Tumor necrosis factor receptor superfamily member 27 [Source:UniProtKB/Swiss-Prot;Acc:Q8BX35]	ENSMUSG00000034457
6	ENSMUSG00000057246.15	84.4608	3.10904	0.448273	6.93561	4.04472e-12	1.23618e-08	protein_coding	BC051142	cDNA sequence BC051142 [Source:MGI Symbol;Acc:MGI:3039565]	ENSMUSG00000057246
7	ENSMUSG00000101708.6	31.9481	-3.10231	0.434561	-7.13896	9.40388e-13	3.35311e-09	transcribed_processed_pseudogene	Gm28453	predicted gene 28453 [Source:MGI Symbol;Acc:MGI:5579159]	ENSMUSG00000101708
8	ENSMUSG00000023067.13	813.05	3.01913	0.397069	7.60354	2.88145e-14	1.54114e-10	protein_coding	Cdkn1a	Cyclin-dependent kinase inhibitor 1 [Source:UniProtKB/Swiss-Prot;Acc:P39689]	ENSMUSG00000023067
9	ENSMUSG00000067147.7	349.846	-2.95015	0.473716	-6.22769	4.73363e-10	9.20648e-07	processed_pseudogene	Rpl7a-ps11	ribosomal protein L7A, pseudogene 11 [Source:MGI Symbol;Acc:MGI:3644020]	ENSMUSG00000067147
10	ENSMUSG00000035580.10	71.0258	-2.89096	0.498575	-5.79844	6.69357e-09	7.24427e-06	protein_coding	Kcnh8	potassium voltage-gated channel subfamily H member 8 [Source:HGNC Symbol;Acc:HGNC:18864]	ENSMUSG00000035580
11	ENSMUSG00000029875.5	731.629	-2.82875	0.41999	-6.73529	1.63605e-11	3.88908e-08	protein_coding	Ccdc184	Coiled-coil domain-containing protein 184 [Source:UniProtKB/Swiss-Prot;Acc:Q8BMK5]	ENSMUSG00000029875
12	ENSMUSG00000061724.5	224.105	2.80116	0.479883	5.83718	5.30923e-09	6.68152e-06	processed_pseudogene	Gm2423	predicted gene 2423 [Source:MGI Symbol;Acc:MGI:3805957]	ENSMUSG00000061724
13	ENSMUSG00000049744.15	6713.9	-2.77604	0.410311	-6.76569	1.32674e-11	3.54803e-08	protein_coding	Arhgap15	Rho GTPase activating protein 15 [Source:MGI Symbol;Acc:MGI:1923367]	ENSMUSG00000049744
14	ENSMUSG00000024521.7	323.772	2.77513	0.471287	5.8884	3.89943e-09	5.56163e-06	protein_coding	Pmaip1	phorbol-12-myristate-13-acetate-induced protein 1 [Source:MGI Symbol;Acc:MGI:1930146]	ENSMUSG00000024521
15	ENSMUSG00000057137.9	209.829	2.76345	0.463801	5.95825	2.54948e-09	3.89597e-06	protein_coding	Tmem140	Transmembrane protein 140 [Source:UniProtKB/Swiss-Prot;Acc:Q8BGY5]	ENSMUSG00000057137
16	ENSMUSG00000111878.1	43.2354	-2.7437	0.485626	-5.64983	1.60611e-08	1.49396e-05	lincRNA	Gm47777	predicted gene, 47777 [Source:MGI Symbol;Acc:MGI:6096938]	ENSMUSG00000111878
17	ENSMUSG00000032641.18	1826.1	-2.74118	0.472904	-5.79648	6.77225e-09	7.24427e-06	protein_coding	Gpr19	Probable G-protein coupled receptor 19 [Source:UniProtKB/Swiss-Prot;Acc:Q61121]	ENSMUSG00000032641
18	ENSMUSG00000078487.8	52.6959	2.74027	0.492877	5.55975	2.70165e-08	2.4083e-05	protein_coding	Ankrd65	ankyrin repeat domain 65 [Source:MGI Symbol;Acc:MGI:2685285]	ENSMUSG00000078487
19	ENSMUSG00000048458.8	118.475	2.61057	0.431774	6.04615	1.48345e-09	2.64474e-06	protein_coding	Fam212b	PAK4-inhibitor INKA2 [Source:UniProtKB/Swiss-Prot;Acc:Q80VY2]	ENSMUSG00000048458
20	ENSMUSG00000046070.8	106.778	2.58379	0.443381	5.82746	5.62767e-09	6.6888e-06	protein_coding	Igfals	insulin-like growth factor binding protein, acid labile subunit [Source:MGI Symbol;Acc:MGI:107973]	ENSMUSG00000046070
21	ENSMUSG00000034361.10	178.729	2.54271	0.435405	5.83988	5.22378e-09	6.68152e-06	protein_coding	Cpne2	Copine-2 [Source:UniProtKB/Swiss-Prot;Acc:P59108]	ENSMUSG00000034361
22	ENSMUSG00000079432.1	34.1108	2.53689	0.500694	5.06674	4.04677e-07	0.00029854	protein_coding	Gm15023	NA	ENSMUSG00000079432
23	ENSMUSG00000112814.1	22.4145	-2.50524	0.496762	-5.04314	4.57965e-07	0.00032659	protein_coding	Gm9040	predicted gene 9040 [Source:MGI Symbol;Acc:MGI:3643524]	ENSMUSG00000112814
24	ENSMUSG00000028332.13	83.6955	-2.47663	0.499769	-4.95555	7.21276e-07	0.000482218	protein_coding	Hemgn	Hemogen [Source:UniProtKB/Swiss-Prot;Acc:Q9ERZ0]	ENSMUSG00000028332
25	ENSMUSG00000064016.4	230.206	2.41857	0.456004	5.30384	1.1339e-07	8.66378e-05	protein_coding	Gm648	NA	ENSMUSG00000064016
26	ENSMUSG00000037025.11	36.8489	-2.3971	0.494464	-4.84789	1.24784e-06	0.00072152	protein_coding	Foxa2	Mus musculus forkhead box A2 (Foxa2), transcript variant 3, mRNA. [Source:RefSeq mRNA;Acc:NM_001291067]	ENSMUSG00000037025
27	ENSMUSG00000060032.6	336.343	2.39192	0.400499	5.97233	2.33886e-09	3.84905e-06	protein_coding	H2afj	Histone H2A.J [Source:UniProtKB/Swiss-Prot;Acc:Q8R1M2]	ENSMUSG00000060032
28	ENSMUSG00000108228.2	105.065	2.39175	0.503742	4.74797	2.05471e-06	0.00109896	lincRNA	6430584L05Rik	RIKEN cDNA 6430584L05 gene [Source:MGI Symbol;Acc:MGI:5439415]	ENSMUSG00000108228
29	ENSMUSG00000030474.9	93.6868	2.3552	0.495367	4.75445	1.9899e-06	0.00109159	protein_coding	Siglece	Sialic acid-binding Ig-like lectin 12 [Source:UniProtKB/Swiss-Prot;Acc:Q91Y57]	ENSMUSG00000030474
30	ENSMUSG00000004031.13	62.6223	-2.3413	0.49102	-4.76825	1.85838e-06	0.00104627	protein_coding	Brinp2	BMP/retinoic acid-inducible neural-specific protein 2 [Source:UniProtKB/Swiss-Prot;Acc:Q6DFY8]	ENSMUSG00000004031
31	ENSMUSG00000058542.3	1225.07	2.33745	0.465509	5.02128	5.13287e-07	0.000354234	processed_pseudogene	Gm15590	predicted gene 15590 [Source:MGI Symbol;Acc:MGI:3831433]	ENSMUSG00000058542
32	ENSMUSG00000027073.5	80.9072	-2.32748	0.494264	-4.70898	2.48961e-06	0.00126816	protein_coding	Prg2	proteoglycan 2, bone marrow [Source:MGI Symbol;Acc:MGI:103294]	ENSMUSG00000027073
33	ENSMUSG00000085884.1	31.6386	-2.29484	0.500166	-4.58816	4.47179e-06	0.00207977	processed_transcript	Gm15342	predicted gene 15342 [Source:MGI Symbol;Acc:MGI:3705188]	ENSMUSG00000085884
34	ENSMUSG00000084817.3	107.118	2.26806	0.498951	4.54565	5.47653e-06	0.00244093	processed_pseudogene	Gm5526	predicted pseudogene 5526 [Source:MGI Symbol;Acc:MGI:3643066]	ENSMUSG00000084817
35	ENSMUSG00000020184.15	5890.26	2.2476	0.394763	5.69353	1.24443e-08	1.21571e-05	protein_coding	Mdm2	E3 ubiquitin-protein ligase Mdm2 [Source:UniProtKB/Swiss-Prot;Acc:P23804]	ENSMUSG00000020184
36	ENSMUSG00000064202.15	76.8626	2.24653	0.455393	4.93317	8.09053e-07	0.000509085	protein_coding	4430402I18Rik	RIKEN cDNA 4430402I18 gene [Source:MGI Symbol;Acc:MGI:1918036]	ENSMUSG00000064202
37	ENSMUSG00000026934.15	46.3261	2.23879	0.499968	4.47786	7.53939e-06	0.00329179	protein_coding	Lhx3	LIM homeobox protein 3 [Source:MGI Symbol;Acc:MGI:102673]	ENSMUSG00000026934
38	ENSMUSG00000104126.1	291.212	2.23659	0.478916	4.67011	3.01045e-06	0.00146376	processed_pseudogene	Gm37486	predicted gene, 37486 [Source:MGI Symbol;Acc:MGI:5610714]	ENSMUSG00000104126
39	ENSMUSG00000038738.15	101.101	-2.22936	0.419008	-5.32056	1.0345e-07	8.19705e-05	protein_coding	Shank1	SH3 and multiple ankyrin repeat domains protein 1 [Source:UniProtKB/Swiss-Prot;Acc:D3YZU1]	ENSMUSG00000038738
40	ENSMUSG00000099702.1	526.908	-2.10179	0.369205	-5.69274	1.25015e-08	1.21571e-05	unprocessed_pseudogene	Gm29013	predicted gene 29013 [Source:MGI Symbol;Acc:MGI:5579719]	ENSMUSG00000099702
41	ENSMUSG00000004266.15	89.6251	2.09586	0.460902	4.54731	5.4337e-06	0.00244093	protein_coding	Ptpn6	protein tyrosine phosphatase, non-receptor type 6 [Source:MGI Symbol;Acc:MGI:96055]	ENSMUSG00000004266
42	ENSMUSG00000041801.5	241.249	2.07751	0.387348	5.36342	8.16628e-08	6.98837e-05	protein_coding	Phlda3	Pleckstrin homology-like domain family A member 3 [Source:UniProtKB/Swiss-Prot;Acc:Q9WV95]	ENSMUSG00000041801
43	ENSMUSG00000041845.10	201.083	2.0728	0.388393	5.33687	9.45647e-08	7.78122e-05	protein_coding	Rhod	ras homolog family member D [Source:MGI Symbol;Acc:MGI:108446]	ENSMUSG00000041845
44	ENSMUSG00000047810.8	95.3822	2.04603	0.46824	4.36962	1.24465e-05	0.00502416	protein_coding	Ccdc88b	Coiled-coil domain-containing protein 88B [Source:UniProtKB/Swiss-Prot;Acc:Q4QRL3]	ENSMUSG00000047810
45	ENSMUSG00000115301.1	83.7906	-2.01359	0.486721	-4.13704	3.51809e-05	0.0125443	transcribed_processed_pseudogene	AC102847.1	NA	ENSMUSG00000115301
46	ENSMUSG00000063021.3	46.8735	2.00595	0.487954	4.11094	3.94054e-05	0.0138203	protein_coding	Hist1h2ak	Histone H2A type 1-K [Source:UniProtKB/Swiss-Prot;Acc:Q8CGP7]	ENSMUSG00000063021
47	ENSMUSG00000060441.15	83.7331	2.00006	0.504391	3.9653	7.33036e-05	0.0220881	protein_coding	Trim5	NA	ENSMUSG00000060441
48	ENSMUSG00000041258.17	793.11	1.99671	0.452599	4.41165	1.02586e-05	0.00430338	protein_coding	Zfp236	zinc finger protein 236 [Source:MGI Symbol;Acc:MGI:1926950]	ENSMUSG00000041258
49	ENSMUSG00000044313.13	52.3627	1.95544	0.483963	4.04049	5.33408e-05	0.0172764	protein_coding	Mab21l3	Protein mab-21-like 3 [Source:UniProtKB/Swiss-Prot;Acc:Q8CI17]	ENSMUSG00000044313
50	ENSMUSG00000108255.1	129.496	1.93796	0.504557	3.84091	0.000122578	0.0323757	lincRNA	Gm16499	NA	ENSMUSG00000108255
51	ENSMUSG00000028893.8	282.83	1.93369	0.407767	4.74213	2.11483e-06	0.00110353	protein_coding	Sesn2	Sestrin-2 [Source:UniProtKB/Swiss-Prot;Acc:P58043]	ENSMUSG00000028893
52	ENSMUSG00000015533.9	209.55	-1.93105	0.396735	-4.86736	1.13101e-06	0.000672136	protein_coding	Itga2	Integrin alpha-2 [Source:UniProtKB/Swiss-Prot;Acc:Q62469]	ENSMUSG00000015533
53	ENSMUSG00000045587.9	61.3739	1.9291	0.501449	3.84705	0.000119547	0.03197	protein_coding	BC049730	cDNA sequence BC049730 [Source:MGI Symbol;Acc:MGI:2681843]	ENSMUSG00000045587
54	ENSMUSG00000037509.20	198.868	1.92125	0.498835	3.85147	0.00011741	0.0317959	protein_coding	Arhgef4	Rho guanine nucleotide exchange factor 4 [Source:UniProtKB/Swiss-Prot;Acc:Q7TNR9]	ENSMUSG00000037509
55	ENSMUSG00000027556.15	53.8082	-1.897	0.504551	-3.75978	0.000170066	0.0391225	protein_coding	Car1	Carbonic anhydrase 1 [Source:UniProtKB/Swiss-Prot;Acc:P13634]	ENSMUSG00000027556
56	ENSMUSG00000112324.1	338.741	1.87144	0.422432	4.43015	9.41681e-06	0.00402926	lincRNA	Gm47939	predicted gene, 47939 [Source:MGI Symbol;Acc:MGI:6097203]	ENSMUSG00000112324
57	ENSMUSG00000043066.5	52.2483	-1.87075	0.504806	-3.70587	0.000210665	0.0446421	protein_coding	Vmn1r66	vomeronasal 1 receptor 66 [Source:MGI Symbol;Acc:MGI:2159633]	ENSMUSG00000043066
58	ENSMUSG00000105430.1	66.3247	1.86813	0.462525	4.03898	5.36843e-05	0.0172764	antisense	Gm43301	predicted gene 43301 [Source:MGI Symbol;Acc:MGI:5663438]	ENSMUSG00000105430
59	ENSMUSG00000074896.3	81.129	-1.86514	0.463613	-4.02306	5.74462e-05	0.0180736	protein_coding	Ifit3	Interferon-induced protein with tetratricopeptide repeats 3 [Source:UniProtKB/Swiss-Prot;Acc:Q64345]	ENSMUSG00000074896
60	ENSMUSG00000009350.13	21.3811	-1.86432	0.487935	-3.82083	0.000133002	0.0342823	protein_coding	Mpo	Myeloperoxidase Myeloperoxidase light chain Myeloperoxidase heavy chain [Source:UniProtKB/Swiss-Prot;Acc:P11247]	ENSMUSG00000009350
61	ENSMUSG00000030800.10	150.707	1.85977	0.445041	4.17887	2.92962e-05	0.0108062	protein_coding	Prss8	protease, serine 8 (prostasin) [Source:MGI Symbol;Acc:MGI:1923810]	ENSMUSG00000030800
62	ENSMUSG00000031145.15	284.42	1.8463	0.435528	4.23923	2.24291e-05	0.00872453	protein_coding	Prickle3	Prickle planar cell polarity protein 3 [Source:UniProtKB/Swiss-Prot;Acc:Q80VL3]	ENSMUSG00000031145
63	ENSMUSG00000104252.5	14.8726	-1.84247	0.495459	-3.71871	0.000200245	0.0446254	protein_coding	Pcdha4	Protocadherin alpha-4 [Source:UniProtKB/Swiss-Prot;Acc:O88689]	ENSMUSG00000104252
64	ENSMUSG00000081553.1	215.404	-1.83511	0.392735	-4.67264	2.97354e-06	0.00146376	processed_pseudogene	Ccdc50-ps	Ccdc50 retrotransposed pseudogene [Source:MGI Symbol;Acc:MGI:3651098]	ENSMUSG00000081553
65	ENSMUSG00000047281.3	91.9754	1.82191	0.470343	3.87358	0.000107247	0.0294159	protein_coding	Sfn	stratifin [Source:MGI Symbol;Acc:MGI:1891831]	ENSMUSG00000047281
66	ENSMUSG00000001288.15	63.3968	1.81015	0.492309	3.67686	0.000236124	0.047657	protein_coding	Rarg	Retinoic acid receptor gamma [Source:UniProtKB/Swiss-Prot;Acc:P18911]	ENSMUSG00000001288
67	ENSMUSG00000114891.1	360.802	1.80497	0.478216	3.77437	0.000160411	0.0385598	antisense	Gm47272	predicted gene, 47272 [Source:MGI Symbol;Acc:MGI:6096111]	ENSMUSG00000114891
68	ENSMUSG00000097294.1	70.0036	1.80246	0.489935	3.67898	0.000234164	0.047657	lincRNA	Gm26888	predicted gene, 26888 [Source:MGI Symbol;Acc:MGI:5477382]	ENSMUSG00000097294
69	ENSMUSG00000024769.7	218.418	1.79315	0.417319	4.29684	1.73247e-05	0.0068638	protein_coding	Cdc42bpg	Serine/threonine-protein kinase MRCK gamma [Source:UniProtKB/Swiss-Prot;Acc:Q80UW5]	ENSMUSG00000024769
70	ENSMUSG00000030329.11	181.974	1.79308	0.42737	4.19561	2.72139e-05	0.0102143	protein_coding	Pianp	PILR alpha-associated neural protein [Source:UniProtKB/Swiss-Prot;Acc:Q6P1B3]	ENSMUSG00000030329
71	ENSMUSG00000108332.1	17.9376	-1.78728	0.478523	-3.735	0.000187712	0.0422727	antisense	D530033B14Rik	RIKEN cDNA D530033B14 gene [Source:MGI Symbol;Acc:MGI:1925824]	ENSMUSG00000108332
72	ENSMUSG00000047854.5	80.0773	1.78427	0.437403	4.07923	4.51858e-05	0.015592	protein_coding	Stx19	Syntaxin-19 [Source:UniProtKB/Swiss-Prot;Acc:Q8R1Q0]	ENSMUSG00000047854
73	ENSMUSG00000105415.1	123.167	1.7821	0.440987	4.04116	5.31869e-05	0.0172764	miRNA	Gm44364	predicted gene, 44364 [Source:MGI Symbol;Acc:MGI:5690756]	ENSMUSG00000105415
74	ENSMUSG00000084128.10	186.753	1.78128	0.451524	3.94503	7.97913e-05	0.0228757	protein_coding	Esrp2	Epithelial splicing regulatory protein 2 [Source:UniProtKB/Swiss-Prot;Acc:Q8K0G8]	ENSMUSG00000084128
75	ENSMUSG00000085998.8	186.588	-1.75887	0.415995	-4.2281	2.35677e-05	0.00900372	transcribed_unprocessed_pseudogene	AW822252	expressed sequence AW822252 [Source:MGI Symbol;Acc:MGI:2148030]	ENSMUSG00000085998
76	ENSMUSG00000020326.7	3562.26	1.75162	0.354463	4.94161	7.7482e-07	0.000502318	protein_coding	Ccng1	Cyclin-G1 [Source:UniProtKB/Swiss-Prot;Acc:P51945]	ENSMUSG00000020326
77	ENSMUSG00000031298.15	60.9744	1.75099	0.472126	3.70874	0.000208291	0.0446421	protein_coding	Adgrg2	Adhesion G-protein coupled receptor G2 [Source:UniProtKB/Swiss-Prot;Acc:Q8CJ12]	ENSMUSG00000031298
78	ENSMUSG00000037579.7	120.3	1.72248	0.415674	4.14384	3.41545e-05	0.0123848	protein_coding	Kcnh3	Potassium voltage-gated channel subfamily H member 3 [Source:UniProtKB/Swiss-Prot;Acc:Q9WVJ0]	ENSMUSG00000037579
79	ENSMUSG00000064259.2	605.937	-1.7162	0.435161	-3.94382	8.01943e-05	0.0228757	protein_coding	Vmn1r13	vomeronasal 1 receptor 13 [Source:MGI Symbol;Acc:MGI:2148526]	ENSMUSG00000064259
80	ENSMUSG00000099353.6	98.6026	1.67275	0.454892	3.67724	0.000235767	0.047657	protein_coding	1700031M16Rik	RIKEN cDNA 1700031M16 gene [Source:MGI Symbol;Acc:MGI:1920552]	ENSMUSG00000099353
81	ENSMUSG00000056076.13	2018.54	1.66174	0.337926	4.91747	8.76713e-07	0.000535897	protein_coding	Eif3b	Eukaryotic translation initiation factor 3 subunit B [Source:UniProtKB/Swiss-Prot;Acc:Q8JZQ9]	ENSMUSG00000056076
82	ENSMUSG00000110866.1	115.57	1.62399	0.428395	3.79086	0.000150124	0.0382335	lincRNA	Gm48362	predicted gene, 48362 [Source:MGI Symbol;Acc:MGI:6097831]	ENSMUSG00000110866
83	ENSMUSG00000019124.10	105.379	1.6124	0.412931	3.90476	9.43201e-05	0.0262063	protein_coding	Scrn1	Secernin-1 [Source:UniProtKB/Swiss-Prot;Acc:Q9CZC8]	ENSMUSG00000019124
84	ENSMUSG00000114268.1	158.44	-1.59236	0.422649	-3.76757	0.000164842	0.0391173	processed_pseudogene	Gm48841	predicted gene, 48841 [Source:MGI Symbol;Acc:MGI:6098573]	ENSMUSG00000114268
85	ENSMUSG00000068744.12	384.386	1.58961	0.34195	4.64868	3.34066e-06	0.00158822	protein_coding	Psrc1	Proline/serine-rich coiled-coil protein 1 [Source:UniProtKB/Swiss-Prot;Acc:Q9D0P7]	ENSMUSG00000068744
86	ENSMUSG00000042106.5	285.772	1.57991	0.400961	3.9403	8.13794e-05	0.0229083	protein_coding	Fam212a	PAK4-inhibitor INKA1 [Source:UniProtKB/Swiss-Prot;Acc:Q9CX62]	ENSMUSG00000042106
87	ENSMUSG00000067613.6	137.394	1.53446	0.408704	3.75446	0.000173714	0.0395366	protein_coding	Krt83	NA	ENSMUSG00000067613
88	ENSMUSG00000042589.18	215.609	1.52503	0.403816	3.77655	0.000159018	0.0385598	protein_coding	Cux2	Homeobox protein cut-like 2 [Source:UniProtKB/Swiss-Prot;Acc:P70298]	ENSMUSG00000042589
89	ENSMUSG00000021277.16	518.659	1.50657	0.392793	3.83554	0.00012529	0.0326885	protein_coding	Traf3	TNF receptor-associated factor 3 [Source:MGI Symbol;Acc:MGI:108041]	ENSMUSG00000021277
90	ENSMUSG00000035095.11	127.663	1.4992	0.404763	3.7039	0.000212311	0.0446421	protein_coding	Fam167a	Protein FAM167A [Source:UniProtKB/Swiss-Prot;Acc:Q6P1G6]	ENSMUSG00000035095
91	ENSMUSG00000085156.7	310.599	1.46218	0.370631	3.9451	7.97662e-05	0.0228757	processed_transcript	Snhg15	small nucleolar RNA host gene 15 [Source:MGI Symbol;Acc:MGI:3650059]	ENSMUSG00000085156
92	ENSMUSG00000005251.14	403.399	1.45083	0.363501	3.99125	6.5725e-05	0.0200874	protein_coding	Ripk4	Receptor-interacting serine/threonine-protein kinase 4 [Source:UniProtKB/Swiss-Prot;Acc:Q9ERK0]	ENSMUSG00000005251
93	ENSMUSG00000034275.18	520.902	1.44085	0.327385	4.40108	1.07715e-05	0.00443166	protein_coding	Igsf9b	B [Source:UniProtKB/Swiss-Prot;Acc:E9PZ19]	ENSMUSG00000034275
94	ENSMUSG00000022074.6	516.819	1.43583	0.363057	3.95484	7.65853e-05	0.0227565	protein_coding	Tnfrsf10b	Tumor necrosis factor receptor superfamily member 10B [Source:UniProtKB/Swiss-Prot;Acc:Q9QZM4]	ENSMUSG00000022074
95	ENSMUSG00000038172.14	1226.62	1.42514	0.385261	3.69916	0.000216317	0.0449309	protein_coding	Ttc39b	tetratricopeptide repeat domain 39B [Source:MGI Symbol;Acc:MGI:1917113]	ENSMUSG00000038172
96	ENSMUSG00000031480.15	332.549	1.40413	0.372003	3.77451	0.000160324	0.0385598	protein_coding	Thsd1	thrombospondin, type I, domain 1 [Source:MGI Symbol;Acc:MGI:1929096]	ENSMUSG00000031480
97	ENSMUSG00000040918.12	741.383	1.40125	0.346298	4.04636	5.20208e-05	0.0172764	protein_coding	Slc19a2	Thiamine transporter 1 [Source:UniProtKB/Swiss-Prot;Acc:Q9EQN9]	ENSMUSG00000040918
98	ENSMUSG00000043889.6	1557.29	1.3766	0.363416	3.78793	0.000151905	0.0382335	processed_pseudogene	Gm8399	predicted gene 8399 [Source:MGI Symbol;Acc:MGI:3647971]	ENSMUSG00000043889
99	ENSMUSG00000022385.11	543.949	1.37352	0.340221	4.03715	5.41049e-05	0.0172764	protein_coding	Gtse1	G2 and S phase-expressed protein 1 [Source:UniProtKB/Swiss-Prot;Acc:Q8R080]	ENSMUSG00000022385
100	ENSMUSG00000040584.8	268.209	1.33574	0.359481	3.71573	0.000202615	0.0446421	protein_coding	Abcb1a	Multidrug resistance protein 1A [Source:UniProtKB/Swiss-Prot;Acc:P21447]	ENSMUSG00000040584
101	ENSMUSG00000039450.11	644.123	1.33298	0.359948	3.70327	0.00021284	0.0446421	protein_coding	Dcxr	L-xylulose reductase [Source:UniProtKB/Swiss-Prot;Acc:Q91X52]	ENSMUSG00000039450
102	ENSMUSG00000049339.16	591.584	1.31566	0.327341	4.01923	5.83893e-05	0.0181041	protein_coding	Retreg2	Reticulophagy regulator 2 [Source:UniProtKB/Swiss-Prot;Acc:Q6NS82]	ENSMUSG00000049339
103	ENSMUSG00000055639.16	397.129	-1.31233	0.354037	-3.70677	0.000209921	0.0446421	protein_coding	Dach1	Dachshund homolog 1 [Source:UniProtKB/Swiss-Prot;Acc:Q9QYB2]	ENSMUSG00000055639
104	ENSMUSG00000033373.16	438.863	1.28112	0.340564	3.76176	0.000168723	0.0391225	protein_coding	Fntb	Protein farnesyltransferase subunit beta [Source:UniProtKB/Swiss-Prot;Acc:Q8K2I1]	ENSMUSG00000033373
105	ENSMUSG00000042215.8	651.508	1.21189	0.32086	3.777	0.000158726	0.0385598	protein_coding	Bag2	BAG family molecular chaperone regulator 2 [Source:UniProtKB/Swiss-Prot;Acc:Q91YN9]	ENSMUSG00000042215
106	ENSMUSG00000113949.1	1799.47	1.15971	0.308005	3.76524	0.000166387	0.0391173	protein_coding	Scamp4	secretory carrier membrane protein 4 [Source:MGI Symbol;Acc:MGI:1928947]	ENSMUSG00000113949

## Sheet: D_0h_6h
Supplementary Table 3 Differentially Expressed Genes with an adjusted p-value below 0.05 in pairwise comparison between (A) 0h and 1h; (B) 0h and 2.5h; (C) 0h and 4h; (D) 0h and 6h. The tables contain transcriptID and geneID (gene, gn), the baseMean, log2FoldChange, log2 standard Error, p-value and adjusted p-value from DESeq2 as well as the biotype, gene_symbol and description if available from …
D	gene	baseMean	log2FoldChange	lfcSE	stat	pvalue	padj	gene_biotype	gene_symbol	description	gn
1	ENSMUSG00000029875.5	731.629	-4.13087	0.45933	-8.99325	2.4002e-19	2.6755e-15	protein_coding	Ccdc184	Coiled-coil domain-containing protein 184 [Source:UniProtKB/Swiss-Prot;Acc:Q8BMK5]	ENSMUSG00000029875
2	ENSMUSG00000044816.10	460.026	3.95484	0.483723	8.17585	2.93787e-16	1.63742e-12	protein_coding	D630023F18Rik	RIKEN cDNA D630023F18 gene [Source:MGI Symbol;Acc:MGI:2138198]	ENSMUSG00000044816
3	ENSMUSG00000027356.8	384.9	3.62685	0.497463	7.2907	3.08345e-13	1.14571e-09	protein_coding	Fermt1	Fermitin family homolog 1 [Source:UniProtKB/Swiss-Prot;Acc:P59113]	ENSMUSG00000027356
4	ENSMUSG00000044551.13	1023.14	3.51031	0.379224	9.25657	2.11113e-20	4.70654e-16	protein_coding	9930012K11Rik	Uncharacterized [Source:UniProtKB/Swiss-Prot;Acc:Q66JV7]	ENSMUSG00000044551
5	ENSMUSG00000043889.6	1557.29	-3.4536	0.415573	-8.31046	9.5335e-17	7.08467e-13	processed_pseudogene	Gm8399	predicted gene 8399 [Source:MGI Symbol;Acc:MGI:3647971]	ENSMUSG00000043889
6	ENSMUSG00000034457.10	577.59	3.35227	0.438705	7.64129	2.15061e-14	9.58915e-11	protein_coding	Eda2r	Tumor necrosis factor receptor superfamily member 27 [Source:UniProtKB/Swiss-Prot;Acc:Q8BX35]	ENSMUSG00000034457
7	ENSMUSG00000057246.15	84.4608	3.08817	0.479511	6.44025	1.19278e-10	2.95464e-07	protein_coding	BC051142	cDNA sequence BC051142 [Source:MGI Symbol;Acc:MGI:3039565]	ENSMUSG00000057246
8	ENSMUSG00000024769.7	218.418	3.08673	0.455547	6.77589	1.23647e-11	3.44573e-08	protein_coding	Cdc42bpg	Serine/threonine-protein kinase MRCK gamma [Source:UniProtKB/Swiss-Prot;Acc:Q80UW5]	ENSMUSG00000024769
9	ENSMUSG00000101708.6	31.9481	-2.92433	0.418632	-6.98543	2.83987e-12	9.04458e-09	transcribed_processed_pseudogene	Gm28453	predicted gene 28453 [Source:MGI Symbol;Acc:MGI:5579159]	ENSMUSG00000101708
10	ENSMUSG00000112825.1	2609.17	-2.91	0.4829	-6.02609	1.67973e-09	3.12065e-06	processed_pseudogene	Gm9118	predicted gene 9118 [Source:MGI Symbol;Acc:MGI:3648185]	ENSMUSG00000112825
11	ENSMUSG00000064016.4	230.206	2.83259	0.483647	5.85672	4.72088e-09	8.09594e-06	protein_coding	Gm648	NA	ENSMUSG00000064016
12	ENSMUSG00000078487.8	52.6959	2.79413	0.503935	5.54463	2.94583e-08	3.64857e-05	protein_coding	Ankrd65	ankyrin repeat domain 65 [Source:MGI Symbol;Acc:MGI:2685285]	ENSMUSG00000078487
13	ENSMUSG00000061724.5	224.105	2.78385	0.497347	5.59741	2.17583e-08	2.85341e-05	processed_pseudogene	Gm2423	predicted gene 2423 [Source:MGI Symbol;Acc:MGI:3805957]	ENSMUSG00000061724
14	ENSMUSG00000020184.15	5890.26	2.75186	0.437108	6.29561	3.06191e-10	6.82623e-07	protein_coding	Mdm2	E3 ubiquitin-protein ligase Mdm2 [Source:UniProtKB/Swiss-Prot;Acc:P23804]	ENSMUSG00000020184
15	ENSMUSG00000027073.5	80.9072	-2.74557	0.49941	-5.49763	3.84929e-08	4.51664e-05	protein_coding	Prg2	proteoglycan 2, bone marrow [Source:MGI Symbol;Acc:MGI:103294]	ENSMUSG00000027073
16	ENSMUSG00000023067.13	813.05	2.74518	0.438824	6.25575	3.9561e-10	8.01793e-07	protein_coding	Cdkn1a	Cyclin-dependent kinase inhibitor 1 [Source:UniProtKB/Swiss-Prot;Acc:P39689]	ENSMUSG00000023067
17	ENSMUSG00000046070.8	106.778	2.69411	0.475167	5.66982	1.42948e-08	1.9918e-05	protein_coding	Igfals	insulin-like growth factor binding protein, acid labile subunit [Source:MGI Symbol;Acc:MGI:107973]	ENSMUSG00000046070
18	ENSMUSG00000017412.15	376.982	2.67192	0.469578	5.69004	1.27007e-08	1.9918e-05	protein_coding	Cacnb4	Mus musculus calcium channel, voltage-dependent, beta 4 subunit (Cacnb4), transcript variant 6, mRNA. [Source:RefSeq mRNA;Acc:NM_001355059]	ENSMUSG00000017412
19	ENSMUSG00000034361.10	178.729	2.66211	0.469416	5.67112	1.41869e-08	1.9918e-05	protein_coding	Cpne2	Copine-2 [Source:UniProtKB/Swiss-Prot;Acc:P59108]	ENSMUSG00000034361
20	ENSMUSG00000032641.18	1826.1	-2.64905	0.492829	-5.3752	7.64988e-08	8.12126e-05	protein_coding	Gpr19	Probable G-protein coupled receptor 19 [Source:UniProtKB/Swiss-Prot;Acc:Q61121]	ENSMUSG00000032641
21	ENSMUSG00000111878.1	43.2354	-2.56312	0.496135	-5.16617	2.38934e-07	0.000204877	lincRNA	Gm47777	predicted gene, 47777 [Source:MGI Symbol;Acc:MGI:6096938]	ENSMUSG00000111878
22	ENSMUSG00000058542.3	1225.07	2.52882	0.489028	5.17111	2.32704e-07	0.000204877	processed_pseudogene	Gm15590	predicted gene 15590 [Source:MGI Symbol;Acc:MGI:3831433]	ENSMUSG00000058542
23	ENSMUSG00000026934.15	46.3261	2.50215	0.50346	4.96991	6.69843e-07	0.000466671	protein_coding	Lhx3	LIM homeobox protein 3 [Source:MGI Symbol;Acc:MGI:102673]	ENSMUSG00000026934
24	ENSMUSG00000018634.10	35.1084	2.48221	0.496912	4.99528	5.87512e-07	0.0004366	protein_coding	Crhr1	Corticotropin-releasing factor receptor 1 [Source:UniProtKB/Swiss-Prot;Acc:P35347]	ENSMUSG00000018634
25	ENSMUSG00000083899.2	130.315	2.44922	0.501104	4.88765	1.02049e-06	0.000689416	transcribed_processed_pseudogene	Gm12346	predicted gene 12346 [Source:MGI Symbol;Acc:MGI:3649810]	ENSMUSG00000083899
26	ENSMUSG00000107582.2	63.5611	-2.43775	0.482317	-5.05424	4.32098e-07	0.000356785	transcribed_unprocessed_pseudogene	Gm44133	predicted gene, 44133 [Source:MGI Symbol;Acc:MGI:5690525]	ENSMUSG00000107582
27	ENSMUSG00000049744.15	6713.9	-2.43562	0.449977	-5.41277	6.2056e-08	6.91738e-05	protein_coding	Arhgap15	Rho GTPase activating protein 15 [Source:MGI Symbol;Acc:MGI:1923367]	ENSMUSG00000049744
28	ENSMUSG00000035580.10	71.0258	-2.39942	0.498181	-4.81636	1.46201e-06	0.000958646	protein_coding	Kcnh8	potassium voltage-gated channel subfamily H member 8 [Source:HGNC Symbol;Acc:HGNC:18864]	ENSMUSG00000035580
29	ENSMUSG00000041258.17	793.11	2.39732	0.481164	4.98234	6.28197e-07	0.000451775	protein_coding	Zfp236	zinc finger protein 236 [Source:MGI Symbol;Acc:MGI:1926950]	ENSMUSG00000041258
30	ENSMUSG00000109378.1	78.3788	2.33267	0.487688	4.78311	1.72604e-06	0.0010689	protein_coding	U2af1l4	Splicing factor U2AF 26 kDa subunit [Source:UniProtKB/Swiss-Prot;Acc:Q8BGJ9]	ENSMUSG00000109378
31	ENSMUSG00000063021.3	46.8735	2.2995	0.501671	4.58367	4.56886e-06	0.00248434	protein_coding	Hist1h2ak	Histone H2A type 1-K [Source:UniProtKB/Swiss-Prot;Acc:Q8CGP7]	ENSMUSG00000063021
32	ENSMUSG00000041845.10	201.083	2.26922	0.431333	5.26094	1.4332e-07	0.000133132	protein_coding	Rhod	ras homolog family member D [Source:MGI Symbol;Acc:MGI:108446]	ENSMUSG00000041845
33	ENSMUSG00000028893.8	282.83	2.24255	0.447362	5.01283	5.36341e-07	0.000412317	protein_coding	Sesn2	Sestrin-2 [Source:UniProtKB/Swiss-Prot;Acc:P58043]	ENSMUSG00000028893
34	ENSMUSG00000024521.7	323.772	2.2404	0.492594	4.54816	5.41168e-06	0.00268107	protein_coding	Pmaip1	phorbol-12-myristate-13-acetate-induced protein 1 [Source:MGI Symbol;Acc:MGI:1930146]	ENSMUSG00000024521
35	ENSMUSG00000105333.1	77.761	-2.23318	0.475266	-4.69881	2.61683e-06	0.00153525	miRNA	Mir684-2	microRNA 684-2 [Source:MGI Symbol;Acc:MGI:3629642]	ENSMUSG00000105333
36	ENSMUSG00000028715.2	20.4988	2.23182	0.488105	4.57241	4.82143e-06	0.00249974	protein_coding	Cyp4a14	Cytochrome P450 4A14 [Source:UniProtKB/Swiss-Prot;Acc:O35728]	ENSMUSG00000028715
37	ENSMUSG00000060032.6	336.343	2.22609	0.441923	5.03729	4.72172e-07	0.00037595	protein_coding	H2afj	Histone H2A.J [Source:UniProtKB/Swiss-Prot;Acc:Q8R1M2]	ENSMUSG00000060032
38	ENSMUSG00000057137.9	209.829	2.20431	0.488291	4.51434	6.35128e-06	0.00300652	protein_coding	Tmem140	Transmembrane protein 140 [Source:UniProtKB/Swiss-Prot;Acc:Q8BGY5]	ENSMUSG00000057137
39	ENSMUSG00000004266.15	89.6251	2.19215	0.486082	4.50983	6.48784e-06	0.00300652	protein_coding	Ptpn6	protein tyrosine phosphatase, non-receptor type 6 [Source:MGI Symbol;Acc:MGI:96055]	ENSMUSG00000004266
40	ENSMUSG00000031150.13	125.366	2.19141	0.487227	4.49771	6.8689e-06	0.0030627	protein_coding	Ccdc120	Coiled-coil domain-containing protein 120 [Source:UniProtKB/Swiss-Prot;Acc:A2AEV7]	ENSMUSG00000031150
41	ENSMUSG00000030107.10	210.685	2.16785	0.494384	4.38494	1.16016e-05	0.00470266	protein_coding	Usp18	ubiquitin specific peptidase 18 [Source:MGI Symbol;Acc:MGI:1344364]	ENSMUSG00000030107
42	ENSMUSG00000069874.7	256.555	2.16077	0.454894	4.75005	2.03362e-06	0.00122534	protein_coding	Irgm2	NA	ENSMUSG00000069874
43	ENSMUSG00000105430.1	66.3247	2.12737	0.488045	4.35897	1.30674e-05	0.00514482	antisense	Gm43301	predicted gene 43301 [Source:MGI Symbol;Acc:MGI:5663438]	ENSMUSG00000105430
44	ENSMUSG00000046352.7	149.068	-2.11681	0.474624	-4.45998	8.19682e-06	0.00351423	protein_coding	Gjb2	gap junction protein, beta 2 [Source:MGI Symbol;Acc:MGI:95720]	ENSMUSG00000046352
45	ENSMUSG00000108255.1	129.496	2.11563	0.494712	4.2765	1.89856e-05	0.00729765	lincRNA	Gm16499	NA	ENSMUSG00000108255
46	ENSMUSG00000096592.1	88.5522	2.11037	0.495743	4.25698	2.07203e-05	0.00782945	processed_pseudogene	Gm15801	predicted gene 15801 [Source:MGI Symbol;Acc:MGI:3779625]	ENSMUSG00000096592
47	ENSMUSG00000004031.13	62.6223	-2.10763	0.501329	-4.20409	2.62133e-05	0.0094408	protein_coding	Brinp2	BMP/retinoic acid-inducible neural-specific protein 2 [Source:UniProtKB/Swiss-Prot;Acc:Q6DFY8]	ENSMUSG00000004031
48	ENSMUSG00000037025.11	36.8489	-2.10009	0.466071	-4.50594	6.60804e-06	0.00300652	protein_coding	Foxa2	Mus musculus forkhead box A2 (Foxa2), transcript variant 3, mRNA. [Source:RefSeq mRNA;Acc:NM_001291067]	ENSMUSG00000037025
49	ENSMUSG00000063193.8	37.938	2.09262	0.500838	4.17824	2.93774e-05	0.00982999	protein_coding	Cd300lb	Mus musculus CD300 molecule like family member B (Cd300lb), transcript variant 2, mRNA. [Source:RefSeq mRNA;Acc:NM_001347651]	ENSMUSG00000063193
50	ENSMUSG00000006641.12	444.069	2.0869	0.392159	5.32158	1.02872e-07	0.000104247	protein_coding	Slc5a6	Sodium-dependent multivitamin transporter [Source:UniProtKB/Swiss-Prot;Acc:Q5U4D8]	ENSMUSG00000006641
51	ENSMUSG00000112814.1	22.4145	-2.08255	0.471063	-4.42096	9.82656e-06	0.00413346	protein_coding	Gm9040	predicted gene 9040 [Source:MGI Symbol;Acc:MGI:3643524]	ENSMUSG00000112814
52	ENSMUSG00000084817.3	107.118	2.07683	0.501818	4.1386	3.4943e-05	0.0111288	processed_pseudogene	Gm5526	predicted pseudogene 5526 [Source:MGI Symbol;Acc:MGI:3643066]	ENSMUSG00000084817
53	ENSMUSG00000028332.13	83.6955	-2.0713	0.475339	-4.35753	1.3154e-05	0.00514482	protein_coding	Hemgn	Hemogen [Source:UniProtKB/Swiss-Prot;Acc:Q9ERZ0]	ENSMUSG00000028332
54	ENSMUSG00000047281.3	91.9754	2.05984	0.492524	4.1822	2.88697e-05	0.00982999	protein_coding	Sfn	stratifin [Source:MGI Symbol;Acc:MGI:1891831]	ENSMUSG00000047281
55	ENSMUSG00000044313.13	52.3627	2.05313	0.500063	4.10574	4.03029e-05	0.0123006	protein_coding	Mab21l3	Protein mab-21-like 3 [Source:UniProtKB/Swiss-Prot;Acc:Q8CI17]	ENSMUSG00000044313
56	ENSMUSG00000067147.7	349.846	-2.04423	0.492604	-4.14984	3.32709e-05	0.0107499	processed_pseudogene	Rpl7a-ps11	ribosomal protein L7A, pseudogene 11 [Source:MGI Symbol;Acc:MGI:3644020]	ENSMUSG00000067147
57	ENSMUSG00000056076.13	2018.54	2.04373	0.385234	5.30515	1.12579e-07	0.000109124	protein_coding	Eif3b	Eukaryotic translation initiation factor 3 subunit B [Source:UniProtKB/Swiss-Prot;Acc:Q8JZQ9]	ENSMUSG00000056076
58	ENSMUSG00000104126.1	291.212	2.03603	0.49626	4.10274	4.08291e-05	0.0123006	processed_pseudogene	Gm37486	predicted gene, 37486 [Source:MGI Symbol;Acc:MGI:5610714]	ENSMUSG00000104126
59	ENSMUSG00000035692.6	67.5233	2.0336	0.484179	4.20011	2.66785e-05	0.0094408	protein_coding	Isg15	Ubiquitin-like protein ISG15 [Source:UniProtKB/Swiss-Prot;Acc:Q64339]	ENSMUSG00000035692
60	ENSMUSG00000024039.14	131.894	-2.02963	0.499691	-4.06178	4.87006e-05	0.0142859	protein_coding	Cbs	Cystathionine beta-synthase [Source:UniProtKB/Swiss-Prot;Acc:Q91WT9]	ENSMUSG00000024039
61	ENSMUSG00000045587.9	61.3739	2.01903	0.480579	4.20125	2.6545e-05	0.0094408	protein_coding	BC049730	cDNA sequence BC049730 [Source:MGI Symbol;Acc:MGI:2681843]	ENSMUSG00000045587
62	ENSMUSG00000041801.5	241.249	2.01577	0.429631	4.69186	2.70731e-06	0.00154761	protein_coding	Phlda3	Pleckstrin homology-like domain family A member 3 [Source:UniProtKB/Swiss-Prot;Acc:Q9WV95]	ENSMUSG00000041801
63	ENSMUSG00000020299.6	35.4401	2.00574	0.502881	3.9885	6.64917e-05	0.0176686	protein_coding	4930524B15Rik	Uncharacterized [Source:UniProtKB/Swiss-Prot;Acc:Q24JP4]	ENSMUSG00000020299
64	ENSMUSG00000023341.14	275.81	1.99525	0.415673	4.80004	1.58633e-06	0.00101044	polymorphic_pseudogene	Mx2	Mus musculus MX dynamin-like GTPase 2 (Mx2), transcript variant 1, mRNA. [Source:RefSeq mRNA;Acc:NM_013606]	ENSMUSG00000023341
65	ENSMUSG00000004328.15	168.893	1.99473	0.445943	4.47306	7.71087e-06	0.00337071	protein_coding	Hif3a	Hypoxia-inducible factor 3-alpha [Source:UniProtKB/Swiss-Prot;Acc:Q0VBL6]	ENSMUSG00000004328
66	ENSMUSG00000026822.14	67.0586	-1.99386	0.48368	-4.12226	3.75174e-05	0.0117804	protein_coding	Lcn2	Neutrophil gelatinase-associated lipocalin [Source:UniProtKB/Swiss-Prot;Acc:P11672]	ENSMUSG00000026822
67	ENSMUSG00000048458.8	118.475	1.96702	0.467108	4.21106	2.5417e-05	0.0094408	protein_coding	Fam212b	PAK4-inhibitor INKA2 [Source:UniProtKB/Swiss-Prot;Acc:Q80VY2]	ENSMUSG00000048458
68	ENSMUSG00000094344.1	1431.4	-1.96049	0.432245	-4.5356	5.74393e-06	0.00278381	processed_pseudogene	Gm11942	predicted gene 11942 [Source:MGI Symbol;Acc:MGI:3650608]	ENSMUSG00000094344
69	ENSMUSG00000052087.14	64.9462	1.95853	0.501582	3.9047	9.43413e-05	0.0233694	protein_coding	Rgs14	Regulator of G-protein signaling 14 [Source:UniProtKB/Swiss-Prot;Acc:P97492]	ENSMUSG00000052087
70	ENSMUSG00000074896.3	81.129	1.95059	0.479581	4.06728	4.75655e-05	0.014139	protein_coding	Ifit3	Interferon-induced protein with tetratricopeptide repeats 3 [Source:UniProtKB/Swiss-Prot;Acc:Q64345]	ENSMUSG00000074896
71	ENSMUSG00000062393.13	82.1649	-1.9421	0.485113	-4.00341	6.24361e-05	0.016975	protein_coding	Dgkk	diacylglycerol kinase kappa [Source:RefSeq peptide;Acc:NP_808582]	ENSMUSG00000062393
72	ENSMUSG00000019558.14	582.135	1.94195	0.426899	4.54897	5.39102e-06	0.00268107	protein_coding	Slc6a8	solute carrier family 6 (neurotransmitter transporter, creatine), member 8 [Source:MGI Symbol;Acc:MGI:2147834]	ENSMUSG00000019558
73	ENSMUSG00000034459.8	123.213	1.92737	0.483267	3.98822	6.65722e-05	0.0176686	protein_coding	Ifit1	Interferon-induced protein with tetratricopeptide repeats 1 [Source:UniProtKB/Swiss-Prot;Acc:Q64282]	ENSMUSG00000034459
74	ENSMUSG00000037509.20	198.868	1.91757	0.500883	3.82838	0.00012899	0.0290474	protein_coding	Arhgef4	Rho guanine nucleotide exchange factor 4 [Source:UniProtKB/Swiss-Prot;Acc:Q7TNR9]	ENSMUSG00000037509
75	ENSMUSG00000040896.16	246.914	1.91605	0.46634	4.1087	3.9789e-05	0.0123006	protein_coding	Kcnd3	potassium voltage-gated channel, Shal-related family, member 3 [Source:MGI Symbol;Acc:MGI:1928743]	ENSMUSG00000040896
76	ENSMUSG00000082396.4	27.7669	1.88862	0.501832	3.76344	0.00016759	0.0359255	transcribed_processed_pseudogene	Zfp389	zinc finger protein 389 [Source:MGI Symbol;Acc:MGI:3641940]	ENSMUSG00000082396
77	ENSMUSG00000045281.5	112.969	1.88398	0.474626	3.96941	7.20523e-05	0.0186783	protein_coding	Gpr20	G-protein coupled receptor 20 [Source:UniProtKB/Swiss-Prot;Acc:Q8BYC4]	ENSMUSG00000045281
78	ENSMUSG00000068154.5	26.0393	-1.87064	0.497734	-3.75832	0.000171058	0.0360277	protein_coding	Insm1	Insulinoma-associated protein 1 [Source:UniProtKB/Swiss-Prot;Acc:Q63ZV0]	ENSMUSG00000068154
79	ENSMUSG00000064325.4	355.921	-1.87027	0.490327	-3.81433	0.000136554	0.030142	protein_coding	Hhip	Hedgehog-interacting protein [Source:UniProtKB/Swiss-Prot;Acc:Q7TN16]	ENSMUSG00000064325
80	ENSMUSG00000030607.7	35.0938	1.86788	0.501711	3.72302	0.000196854	0.0381622	protein_coding	Acan	Aggrecan core protein [Source:UniProtKB/Swiss-Prot;Acc:Q61282]	ENSMUSG00000030607
81	ENSMUSG00000114891.1	360.802	1.86069	0.495688	3.75376	0.000174203	0.0360277	antisense	Gm47272	predicted gene, 47272 [Source:MGI Symbol;Acc:MGI:6096111]	ENSMUSG00000114891
82	ENSMUSG00000035578.15	213.948	-1.84571	0.495015	-3.7286	0.000192545	0.0376856	protein_coding	Iqcg	IQ domain-containing protein G [Source:UniProtKB/Swiss-Prot;Acc:Q80W32]	ENSMUSG00000035578
83	ENSMUSG00000001288.15	63.3968	1.84316	0.501624	3.67439	0.000238415	0.043592	protein_coding	Rarg	Retinoic acid receptor gamma [Source:UniProtKB/Swiss-Prot;Acc:P18911]	ENSMUSG00000001288
84	ENSMUSG00000058625.5	1958.6	1.82765	0.474112	3.85489	0.000115782	0.0268879	pseudogene	Gm17383	predicted gene, 17383 [Source:MGI Symbol;Acc:MGI:4937017]	ENSMUSG00000058625
85	ENSMUSG00000047854.5	80.0773	1.80886	0.470854	3.84165	0.000122211	0.0280885	protein_coding	Stx19	Syntaxin-19 [Source:UniProtKB/Swiss-Prot;Acc:Q8R1Q0]	ENSMUSG00000047854
86	ENSMUSG00000047810.8	95.3822	1.79856	0.491587	3.65868	0.000253513	0.0455792	protein_coding	Ccdc88b	Coiled-coil domain-containing protein 88B [Source:UniProtKB/Swiss-Prot;Acc:Q4QRL3]	ENSMUSG00000047810
87	ENSMUSG00000062382.9	493.535	-1.79808	0.43068	-4.17498	2.98006e-05	0.00982999	protein_coding	Ftl1-ps1	NA	ENSMUSG00000062382
88	ENSMUSG00000084128.10	186.753	1.7924	0.480742	3.72839	0.000192704	0.0376856	protein_coding	Esrp2	Epithelial splicing regulatory protein 2 [Source:UniProtKB/Swiss-Prot;Acc:Q8K0G8]	ENSMUSG00000084128
89	ENSMUSG00000078907.2	21.708	-1.79215	0.485173	-3.69383	0.000220898	0.0417347	protein_coding	Fam186b	family with sequence similarity 186 member B [Source:HGNC Symbol;Acc:HGNC:25296]	ENSMUSG00000078907
90	ENSMUSG00000043066.5	52.2483	-1.77856	0.487364	-3.64935	0.000262906	0.0468898	protein_coding	Vmn1r66	vomeronasal 1 receptor 66 [Source:MGI Symbol;Acc:MGI:2159633]	ENSMUSG00000043066
91	ENSMUSG00000042106.5	285.772	1.77656	0.441863	4.02061	5.80487e-05	0.0161767	protein_coding	Fam212a	PAK4-inhibitor INKA1 [Source:UniProtKB/Swiss-Prot;Acc:Q9CX62]	ENSMUSG00000042106
92	ENSMUSG00000090625.1	1595.59	1.75663	0.474909	3.69888	0.000216554	0.0416194	protein_coding	Gm20721	NA	ENSMUSG00000090625
93	ENSMUSG00000116043.1	13.8332	1.75205	0.399439	4.38628	1.15308e-05	0.00470266	protein_coding	LT629151.6	NA	ENSMUSG00000116043
94	ENSMUSG00000007783.10	358.474	1.73523	0.44674	3.8842	0.000102666	0.0243494	protein_coding	Cpt1c	Mus musculus carnitine palmitoyltransferase 1c (Cpt1c), transcript variant 3, mRNA. [Source:RefSeq mRNA;Acc:NM_001357670]	ENSMUSG00000007783
95	ENSMUSG00000085156.7	310.599	1.73321	0.41528	4.1736	2.99829e-05	0.00982999	processed_transcript	Snhg15	small nucleolar RNA host gene 15 [Source:MGI Symbol;Acc:MGI:3650059]	ENSMUSG00000085156
96	ENSMUSG00000072929.6	13.2183	1.71998	0.372391	4.61876	3.86048e-06	0.00215164	unprocessed_pseudogene	Gm15109	predicted gene 15109 [Source:MGI Symbol;Acc:MGI:3705842]	ENSMUSG00000072929
97	ENSMUSG00000037033.9	21.5029	1.71916	0.448796	3.83061	0.000127828	0.0290474	protein_coding	Clca3b	chloride channel accessory 3B [Source:MGI Symbol;Acc:MGI:2181989]	ENSMUSG00000037033
98	ENSMUSG00000028132.15	154.362	-1.71708	0.432545	-3.96973	7.19556e-05	0.0186783	protein_coding	Tmem56	Mus musculus transmembrane protein 56 (Tmem56), transcript variant 1, mRNA. [Source:RefSeq mRNA;Acc:NM_001355678]	ENSMUSG00000028132
99	ENSMUSG00000049339.16	591.584	1.71666	0.375338	4.57363	4.79345e-06	0.00249974	protein_coding	Retreg2	Reticulophagy regulator 2 [Source:UniProtKB/Swiss-Prot;Acc:Q6NS82]	ENSMUSG00000049339
100	ENSMUSG00000031145.15	284.42	1.71085	0.469429	3.64453	0.000267886	0.0473988	protein_coding	Prickle3	Prickle planar cell polarity protein 3 [Source:UniProtKB/Swiss-Prot;Acc:Q80VL3]	ENSMUSG00000031145
101	ENSMUSG00000025188.15	144.23	1.70767	0.463818	3.68176	0.000231632	0.043395	protein_coding	Hps1	Mus musculus HPS1, biosis of lysosomal organelles complex 3 subunit 1 (Hps1), transcript variant 2, mRNA. [Source:RefSeq mRNA;Acc:NM_001346703]	ENSMUSG00000025188
102	ENSMUSG00000081553.1	215.404	-1.69929	0.435126	-3.90528	9.41171e-05	0.0233694	processed_pseudogene	Ccdc50-ps	Ccdc50 retrotransposed pseudogene [Source:MGI Symbol;Acc:MGI:3651098]	ENSMUSG00000081553
103	ENSMUSG00000085328.2	181.267	-1.6937	0.460946	-3.67441	0.000238398	0.043592	unprocessed_pseudogene	Gm17131	predicted gene 17131 [Source:MGI Symbol;Acc:MGI:4937958]	ENSMUSG00000085328
104	ENSMUSG00000031937.7	132.239	1.69354	0.44614	3.79598	0.00014706	0.0321428	protein_coding	Vstm5	V-set and transmembrane domain containing 5 [Source:MGI Symbol;Acc:MGI:1916387]	ENSMUSG00000031937
105	ENSMUSG00000073436.11	250.876	1.69169	0.403129	4.19639	2.71204e-05	0.00944723	protein_coding	Eme2	Probable crossover junction endonuclease EME2 [Source:UniProtKB/Swiss-Prot;Acc:Q56A04]	ENSMUSG00000073436
106	ENSMUSG00000033355.6	459.624	1.69031	0.451863	3.74075	0.000183469	0.0369241	protein_coding	Rtp4	Receptor-transporting protein 4 [Source:UniProtKB/Swiss-Prot;Acc:Q9ER80]	ENSMUSG00000033355
107	ENSMUSG00000106144.1	128.301	-1.675	0.446578	-3.75075	0.000176305	0.0360599	lincRNA	Gm43972	predicted gene, 43972 [Source:MGI Symbol;Acc:MGI:5690364]	ENSMUSG00000106144
108	ENSMUSG00000045625.4	17.8408	1.67002	0.447084	3.73537	0.000187442	0.037311	protein_coding	Pigz	GPI mannosyltransferase 4 [Source:UniProtKB/Swiss-Prot;Acc:Q8BTP0]	ENSMUSG00000045625
109	ENSMUSG00000047878.13	442.077	1.66473	0.453459	3.67118	0.000241435	0.0437606	protein_coding	A4galt	alpha 1,4-galactosyltransferase [Source:MGI Symbol;Acc:MGI:3512453]	ENSMUSG00000047878
110	ENSMUSG00000050312.11	482.495	1.65515	0.450474	3.67425	0.00023855	0.043592	protein_coding	Nsun3	tRNA (cytosine(34)-C(5))-methyltransferase, mitochondrial [Source:UniProtKB/Swiss-Prot;Acc:Q8CCT7]	ENSMUSG00000050312
111	ENSMUSG00000025762.14	456.331	-1.64219	0.429487	-3.82361	0.000131512	0.0293192	protein_coding	Larp1b	NA	ENSMUSG00000025762
112	ENSMUSG00000002799.6	496.097	1.63315	0.420441	3.88438	0.000102589	0.0243494	protein_coding	Jag2	Protein jagged-2 [Source:UniProtKB/Swiss-Prot;Acc:Q9QYE5]	ENSMUSG00000002799
113	ENSMUSG00000054072.11	409.829	1.6308	0.436014	3.74024	0.000183842	0.0369241	protein_coding	Iigp1	Interferon-inducible GTPase 1 [Source:UniProtKB/Swiss-Prot;Acc:Q9QZ85]	ENSMUSG00000054072
114	ENSMUSG00000020326.7	3562.26	1.61888	0.401092	4.03619	5.43265e-05	0.0153928	protein_coding	Ccng1	Cyclin-G1 [Source:UniProtKB/Swiss-Prot;Acc:P51945]	ENSMUSG00000020326
115	ENSMUSG00000099702.1	526.908	-1.61509	0.414074	-3.9005	9.59949e-05	0.0235177	unprocessed_pseudogene	Gm29013	predicted gene 29013 [Source:MGI Symbol;Acc:MGI:5579719]	ENSMUSG00000099702
116	ENSMUSG00000032469.12	276.648	1.61215	0.408489	3.94663	7.92582e-05	0.0203102	protein_coding	Dbr1	Lariat debranching enzyme [Source:UniProtKB/Swiss-Prot;Acc:Q923B1]	ENSMUSG00000032469
117	ENSMUSG00000028358.15	1638.69	1.60659	0.428016	3.75357	0.000174331	0.0360277	protein_coding	Zfp618	zinc finger protein 618 [Source:MGI Symbol;Acc:MGI:1919950]	ENSMUSG00000028358
118	ENSMUSG00000055639.16	397.129	-1.57767	0.401571	-3.92875	8.53887e-05	0.0216325	protein_coding	Dach1	Dachshund homolog 1 [Source:UniProtKB/Swiss-Prot;Acc:Q9QYB2]	ENSMUSG00000055639
119	ENSMUSG00000029221.15	1903.45	-1.56447	0.385641	-4.05681	4.97481e-05	0.0144037	protein_coding	Slc30a9	solute carrier family 30 (zinc transporter), member 9 [Source:MGI Symbol;Acc:MGI:1923690]	ENSMUSG00000029221
120	ENSMUSG00000001089.14	1652.51	1.54729	0.385483	4.01391	5.97215e-05	0.0164374	protein_coding	Luzp1	Leucine zipper protein 1 [Source:UniProtKB/Swiss-Prot;Acc:Q8R4U7]	ENSMUSG00000001089
121	ENSMUSG00000030657.11	266.559	-1.50016	0.406014	-3.69484	0.000220025	0.0417347	protein_coding	Xylt1	xylosyltransferase 1 [Source:MGI Symbol;Acc:MGI:2451073]	ENSMUSG00000030657
122	ENSMUSG00000027663.12	695.629	1.49741	0.371083	4.03525	5.45453e-05	0.0153928	protein_coding	Zmat3	zinc finger matrin type 3 [Source:MGI Symbol;Acc:MGI:1195270]	ENSMUSG00000027663
123	ENSMUSG00000034275.18	520.902	1.4462	0.374006	3.86677	0.000110284	0.0258808	protein_coding	Igsf9b	B [Source:UniProtKB/Swiss-Prot;Acc:E9PZ19]	ENSMUSG00000034275
124	ENSMUSG00000078500.3	14.341	1.3731	0.352773	3.89229	9.93014e-05	0.0240633	protein_coding	Zfp986	zinc finger protein 986 [Source:MGI Symbol;Acc:MGI:3649925]	ENSMUSG00000078500
125	ENSMUSG00000113949.1	1799.47	1.33492	0.355667	3.75329	0.000174531	0.0360277	protein_coding	Scamp4	secretory carrier membrane protein 4 [Source:MGI Symbol;Acc:MGI:1928947]	ENSMUSG00000113949
126	ENSMUSG00000026425.15	1139.43	1.32008	0.350731	3.76379	0.00016736	0.0359255	protein_coding	Srgap2	SLIT-ROBO Rho GTPase-activating protein 2 [Source:UniProtKB/Swiss-Prot;Acc:Q91Z67]	ENSMUSG00000026425
