# Supplementary material for: Enhanced pro-apoptosis gene signature following the activation of TAp63α in oocytes upon γ irradiation
Source: Cell Death Dis. 2022 Mar 4;13(3):204. doi: 10.1038/s41419-022-04659-2 (PMC8897389; doi:10.1038/s41419-022-04659-2)
Supplement: Supplementary file 6 — Suppl_Table_5_Cluster_genes [file 41419_2022_4659_MOESM6_ESM.xlsx]

## Sheet: Suppl_Table_2_ReadData
Supplementary Table 5 Protein coding DEGs identified by DESeq2 and assigned to clusters based on the pairwise comparisons. Normalized and scaled expression values from DESeq2 are given for the single RNA-Seq samples and the functionality given from the ENSEMBL are added.
Ensembl ID	Gene Name	Cluster	gen1_0h	gen2_0h	gen1_1h	gen2_1h	gen2_2h20	gen1_4h	gen2_4h	gen2_6h	Functionality
ENSMUSG00000022377	Asap1	CL1 down	1167	807	1668	1782	1887	1847	1640	1199	Arf-GAP with SH3 domain
ENSMUSG00000033508	Asprv1	CL1 down	5	3	202	37	16	16	4	38	Retroviral-like aspartic protease 1 [Source:UniProtKB/Swiss-Prot;Acc:Q09PK2]
ENSMUSG00000035000	Dpp4	CL1 down	134	61	340	300	324	117	172	179	Dipeptidyl peptidase 4 Dipeptidyl peptidase 4 membrane form Dipeptidyl peptidase 4 soluble form [Source:UniProtKB/Swiss-Prot;Acc:P28843]
ENSMUSG00000038775	Vill	CL1 down	63	67	173	171	194	101	149	190	villin-like [Source:MGI Symbol;Acc:MGI:1201781]
ENSMUSG00000040838	Gm11639	CL1 down	29	18	81	51	64	56	40	45
ENSMUSG00000052821	Cysltr1	CL1 down	23	19	107	147	43	72	51	67	Cysteinyl leukotriene receptor 1 [Source:UniProtKB/Swiss-Prot;Acc:Q99JA4]
ENSMUSG00000074199	Krtdap	CL1 down	12	1	406	13	15	7	1	5	keratinocyte differentiation associated protein [Source:MGI Symbol;Acc:MGI:1928282]
ENSMUSG00000042050	Wdr60	CL1 up	486	328	416	464	561	564	688	438	WD repeat domain 60 [Source:MGI Symbol;Acc:MGI:2445085]
ENSMUSG00000042251	Pm20d1	CL1 up	95	268	187	117	281	258	501	306	Mus musculus peptidase M20 domain containing 1 (Pm20d1)
ENSMUSG00000074345	Tnfaip8l3	CL1 up	14	39	8	8	9	4	6	12	Tumor necrosis factor alpha-induced protein 8-like protein 3 [Source:UniProtKB/Swiss-Prot;Acc:Q3TBL6]
ENSMUSG00000078880	Gm14308	CL1 up	1281	388	119	95	193	132	553	106
ENSMUSG00000104713	Gbp6	CL1 up	90	45	9	5	38	185	115	253
ENSMUSG00000111410	AL670603.1	CL1 up	44	26	0	0	0	25	57	23
ENSMUSG00000004552	Ctse	CL2 down	71	292	67	21	1	36	94	39	cathepsin E [Source:MGI Symbol;Acc:MGI:107361]
ENSMUSG00000020799	Tekt1	CL2 down	70	240	49	17	18	50	33	40	Tektin-1 [Source:UniProtKB/Swiss-Prot;Acc:Q9DAJ2]
ENSMUSG00000021361	Tmem14c	CL2 down	3551	1424	2134	3579	599	4415	5561	3074	transmembrane protein 14C [Source:MGI Symbol;Acc:MGI:1913404]
ENSMUSG00000025537	Phkg1	CL2 down	183	106	52	100	36	62	67	127	Phosphorylase b kinase gamma catalytic chain
ENSMUSG00000026971	Itgb6	CL2 down	29	11	29	18	9	20	22	29	Integrin beta-6 [Source:UniProtKB/Swiss-Prot;Acc:Q9Z0T9]
ENSMUSG00000031574	Star	CL2 down	261	205	359	262	101	323	292	233	Steroidogenic acute regulatory protein
ENSMUSG00000032854	Ugt8a	CL2 down	289	112	147	190	47	71	75	142	UDP galactosyltransferase 8A [Source:MGI Symbol;Acc:MGI:109522]
ENSMUSG00000035566	Pcdh17	CL2 down	271	183	157	235	108	212	270	260	protocadherin 17 [Source:HGNC Symbol;Acc:HGNC:14267]
ENSMUSG00000049999	Ppp1r3d	CL2 down	65	107	44	67	7	58	35	20	protein phosphatase 1 regulatory subunit 3D [Source:HGNC Symbol;Acc:HGNC:9294]
ENSMUSG00000055228	Zfp935	CL2 down	389	166	246	306	38	214	187	271	zinc finger protein 935 [Source:MGI Symbol;Acc:MGI:1918758]
ENSMUSG00000055567	Unc80	CL2 down	96	57	31	39	36	99	82	47	unc-80
ENSMUSG00000057534	Elobl	CL2 down	6481	3473	4514	2803	1383	5256	4876	2833
ENSMUSG00000059336	Slc14a1	CL2 down	1205	194	840	1346	9	417	475	390	Urea transporter 1 [Source:UniProtKB/Swiss-Prot;Acc:Q8VHL0]
ENSMUSG00000064065	Ipcef1	CL2 down	314	163	72	261	80	236	183	254	Mus musculus interaction protein for cytohesin exchange factors 1 (Ipcef1)
ENSMUSG00000064288	Hist1h4k	CL2 down	413	67	255	181	17	210	223	287	Histone H4 [Source:UniProtKB/Swiss-Prot;Acc:P62806]
ENSMUSG00000030924	Rexo5	CL2 up	286	197	363	660	697	319	478	437	RNA exonuclease 5 [Source:MGI Symbol;Acc:MGI:1919402]
ENSMUSG00000034724	Cnot6l	CL2 up	4237	1653	3552	2715	2608	2660	1734	2219	CCR4-NOT transcription complex subunit 6-like [Source:UniProtKB/Swiss-Prot;Acc:Q8VEG6]
ENSMUSG00000037797	Adh4	CL2 up	37	30	110	111	185	69	81	53	Alcohol dehydrogenase 4 [Source:UniProtKB/Swiss-Prot;Acc:Q9QYY9]
ENSMUSG00000038115	Ano2	CL2 up	39	36	140	134	273	72	206	95	Anoctamin-2 [Source:UniProtKB/Swiss-Prot;Acc:Q8CFW1]
ENSMUSG00000053411	Cbx7	CL2 up	105	49	104	83	156	115	114	73	Chromobox protein homolog 7 [Source:UniProtKB/Swiss-Prot;Acc:Q8VDS3]
ENSMUSG00000057454	Lypd3	CL2 up	9	9	85	95	146	12	13	20	Ly6/PLAUR domain-containing protein 3 [Source:UniProtKB/Swiss-Prot;Acc:Q91YK8]
ENSMUSG00000009350	Mpo	CL3 down	23	76	2	4	5	3	2	7	Myeloperoxidase Myeloperoxidase light chain Myeloperoxidase heavy chain [Source:UniProtKB/Swiss-Prot;Acc:P11247]
ENSMUSG00000015533	Itga2	CL3 down	263	297	128	266	88	123	102	291	Integrin alpha-2 [Source:UniProtKB/Swiss-Prot;Acc:Q62469]
ENSMUSG00000027556	Car1	CL3 down	75	184	16	79	7	5	18	30	Carbonic anhydrase 1 [Source:UniProtKB/Swiss-Prot;Acc:P13634]
ENSMUSG00000038738	Shank1	CL3 down	201	98	45	43	93	66	56	102	SH3 and multiple ankyrin repeat domains protein 1 [Source:UniProtKB/Swiss-Prot;Acc:D3YZU1]
ENSMUSG00000104252	Pcdha4	CL3 down	46	24	9	15	8	0	0	12	Protocadherin alpha-4 [Source:UniProtKB/Swiss-Prot;Acc:O88689]
ENSMUSG00000005251	Ripk4	CL3 up	188	124	197	180	718	523	955	580	Receptor-interacting serine/threonine-protein kinase 4 [Source:UniProtKB/Swiss-Prot;Acc:Q9ERK0]
ENSMUSG00000019124	Scrn1	CL3 up	53	46	141	133	156	92	114	70	Secernin-1 [Source:UniProtKB/Swiss-Prot;Acc:Q9CZC8]
ENSMUSG00000021277	Traf3	CL3 up	221	124	352	439	791	619	988	753	TNF receptor-associated factor 3 [Source:MGI Symbol;Acc:MGI:108041]
ENSMUSG00000022074	Tnfrsf10b	CL3 up	221	144	504	304	720	652	1031	852	Tumor necrosis factor receptor superfamily member 10B [Source:UniProtKB/Swiss-Prot;Acc:Q9QZM4]
ENSMUSG00000022385	Gtse1	CL3 up	324	135	251	343	776	791	1121	975	G2 and S phase-expressed protein 1 [Source:UniProtKB/Swiss-Prot;Acc:Q8R080]
ENSMUSG00000030329	Pianp	CL3 up	167	49	124	187	150	241	211	176	PILR alpha-associated neural protein [Source:UniProtKB/Swiss-Prot;Acc:Q6P1B3]
ENSMUSG00000031298	Adgrg2	CL3 up	23	19	54	31	88	230	91	25	Adhesion G-protein coupled receptor G2 [Source:UniProtKB/Swiss-Prot;Acc:Q8CJ12]
ENSMUSG00000031480	Thsd1	CL3 up	153	87	320	485	332	387	632	418	thrombospondin
ENSMUSG00000033373	Fntb	CL3 up	297	168	353	463	643	505	662	405	Protein farnesyltransferase subunit beta [Source:UniProtKB/Swiss-Prot;Acc:Q8K2I1]
ENSMUSG00000035095	Fam167a	CL3 up	60	26	89	94	147	183	241	256	Protein FAM167A [Source:UniProtKB/Swiss-Prot;Acc:Q6P1G6]
ENSMUSG00000037579	Kcnh3	CL3 up	65	32	137	98	122	158	194	122	Potassium voltage-gated channel subfamily H member 3 [Source:UniProtKB/Swiss-Prot;Acc:Q9WVJ0]
ENSMUSG00000038172	Ttc39b	CL3 up	942	449	1623	1025	1383	2067	930	971	tetratricopeptide repeat domain 39B [Source:MGI Symbol;Acc:MGI:1917113]
ENSMUSG00000039450	Dcxr	CL3 up	393	134	443	509	752	845	1399	1155	L-xylulose reductase [Source:UniProtKB/Swiss-Prot;Acc:Q91X52]
ENSMUSG00000040918	Slc19a2	CL3 up	460	163	446	609	1208	1226	1215	1001	Thiamine transporter 1 [Source:UniProtKB/Swiss-Prot;Acc:Q9EQN9]
ENSMUSG00000042215	Bag2	CL3 up	398	271	512	587	735	1056	1062	725	BAG family molecular chaperone regulator 2 [Source:UniProtKB/Swiss-Prot;Acc:Q91YN9]
ENSMUSG00000042589	Cux2	CL3 up	253	124	122	268	249	130	224	218	Homeobox protein cut-like 2 [Source:UniProtKB/Swiss-Prot;Acc:P70298]
ENSMUSG00000060441	Trim5	CL3 up	4	6	79	7	136	316	103	128
ENSMUSG00000067613	Krt83	CL3 up	56	35	88	172	178	201	279	165
ENSMUSG00000068744	Psrc1	CL3 up	198	91	308	456	368	515	760	577	Proline/serine-rich coiled-coil protein 1 [Source:UniProtKB/Swiss-Prot;Acc:Q9D0P7]
ENSMUSG00000099353	1700031M16Rik	CL3 up	37	23	161	73	88	243	167	35	RIKEN cDNA 1700031M16 gene [Source:MGI Symbol;Acc:MGI:1920552]
ENSMUSG00000024039	Cbs	CL4 down	262	58	57	62	90	38	137	62	Cystathionine beta-synthase [Source:UniProtKB/Swiss-Prot;Acc:Q91WT9]
ENSMUSG00000025762	Larp1b	CL4 down	581	406	445	336	437	463	331	299
ENSMUSG00000028132	Tmem56	CL4 down	136	161	215	130	233	129	126	44	Mus musculus transmembrane protein 56 (Tmem56)
ENSMUSG00000029221	Slc30a9	CL4 down	2698	3132	1729	1525	1253	1583	1132	1313	solute carrier family 30 (zinc transporter)
ENSMUSG00000030657	Xylt1	CL4 down	314	233	195	219	349	318	262	141	xylosyltransferase 1 [Source:MGI Symbol;Acc:MGI:2451073]
ENSMUSG00000035578	Iqcg	CL4 down	357	82	181	199	151	251	158	40	IQ domain-containing protein G [Source:UniProtKB/Swiss-Prot;Acc:Q80W32]
ENSMUSG00000046352	Gjb2	CL4 down	120	203	171	141	118	173	178	15	gap junction protein
ENSMUSG00000062382	Ftl1-ps1	CL4 down	482	426	514	834	431	334	761	120
ENSMUSG00000062393	Dgkk	CL4 down	197	56	93	127	22	55	93	13	diacylglycerol kinase kappa [Source:RefSeq peptide;Acc:NP_808582]
ENSMUSG00000068154	Insm1	CL4 down	53	44	10	18	13	12	25	3	Insulinoma-associated protein 1 [Source:UniProtKB/Swiss-Prot;Acc:Q63ZV0]
ENSMUSG00000001089	Luzp1	CL4 up	1217	888	1552	1701	1619	1446	1738	2356	Leucine zipper protein 1 [Source:UniProtKB/Swiss-Prot;Acc:Q8R4U7]
ENSMUSG00000002799	Jag2	CL4 up	332	157	385	409	671	382	701	806	Protein jagged-2 [Source:UniProtKB/Swiss-Prot;Acc:Q9QYE5]
ENSMUSG00000004328	Hif3a	CL4 up	160	62	130	151	153	246	151	135	Hypoxia-inducible factor 3-alpha [Source:UniProtKB/Swiss-Prot;Acc:Q0VBL6]
ENSMUSG00000007783	Cpt1c	CL4 up	150	126	254	328	493	220	507	893	Mus musculus carnitine palmitoyltransferase 1c (Cpt1c)
ENSMUSG00000017412	Cacnb4	CL4 up	259	77	306	157	466	281	157	214	Mus musculus calcium channel
ENSMUSG00000018634	Crhr1	CL4 up	2	2	2	6	8	21	92	196	Corticotropin-releasing factor receptor 1 [Source:UniProtKB/Swiss-Prot;Acc:P35347]
ENSMUSG00000019558	Slc6a8	CL4 up	339	114	332	368	411	623	1024	1875	solute carrier family 6 (neurotransmitter transporter
ENSMUSG00000020299	4930524B15Rik	CL4 up	6	5	19	21	30	28	68	125	Uncharacterized [Source:UniProtKB/Swiss-Prot;Acc:Q24JP4]
ENSMUSG00000026425	Srgap2	CL4 up	949	627	1094	1309	1063	1243	1158	1370	SLIT-ROBO Rho GTPase-activating protein 2 [Source:UniProtKB/Swiss-Prot;Acc:Q91Z67]
ENSMUSG00000027663	Zmat3	CL4 up	309	221	550	569	800	860	1200	1466	zinc finger matrin type 3 [Source:MGI Symbol;Acc:MGI:1195270]
ENSMUSG00000028358	Zfp618	CL4 up	1484	846	1514	1703	1835	1394	1303	1562	zinc finger protein 618 [Source:MGI Symbol;Acc:MGI:1919950]
ENSMUSG00000028715	Cyp4a14	CL4 up	7	2	8	7	6	13	14	35	Cytochrome P450 4A14 [Source:UniProtKB/Swiss-Prot;Acc:O35728]
ENSMUSG00000030107	Usp18	CL4 up	26	91	53	226	122	71	131	1230	ubiquitin specific peptidase 18 [Source:MGI Symbol;Acc:MGI:1344364]
ENSMUSG00000030607	Acan	CL4 up	11	9	33	38	19	30	29	84	Aggrecan core protein [Source:UniProtKB/Swiss-Prot;Acc:Q61282]
ENSMUSG00000031150	Ccdc120	CL4 up	68	70	75	133	95	74	88	143	Coiled-coil domain-containing protein 120 [Source:UniProtKB/Swiss-Prot;Acc:A2AEV7]
ENSMUSG00000032469	Dbr1	CL4 up	199	117	328	323	262	248	224	417	Lariat debranching enzyme [Source:UniProtKB/Swiss-Prot;Acc:Q923B1]
ENSMUSG00000033355	Rtp4	CL4 up	204	237	221	390	258	258	457	1924	Receptor-transporting protein 4 [Source:UniProtKB/Swiss-Prot;Acc:Q9ER80]
ENSMUSG00000034459	Ifit1	CL4 up	57	69	26	12	55	37	74	687	Interferon-induced protein with tetratricopeptide repeats 1 [Source:UniProtKB/Swiss-Prot;Acc:Q64282]
ENSMUSG00000035692	Isg15	CL4 up	21	20	56	92	41	36	36	288	Ubiquitin-like protein ISG15 [Source:UniProtKB/Swiss-Prot;Acc:Q64339]
ENSMUSG00000037033	Clca3b	CL4 up	6	6	8	1	9	1	11	18	chloride channel accessory 3B [Source:MGI Symbol;Acc:MGI:2181989]
ENSMUSG00000045625	Pigz	CL4 up	3	2	13	4	4	10	23	13	GPI mannosyltransferase 4 [Source:UniProtKB/Swiss-Prot;Acc:Q8BTP0]
ENSMUSG00000047878	A4galt	CL4 up	164	109	268	686	396	562	654	776	alpha 1
ENSMUSG00000050312	Nsun3	CL4 up	209	306	488	415	347	688	372	695	tRNA (cytosine(34)-C(5))-methyltransferase
ENSMUSG00000052087	Rgs14	CL4 up	24	6	26	17	58	40	147	255	Regulator of G-protein signaling 14 [Source:UniProtKB/Swiss-Prot;Acc:P97492]
ENSMUSG00000054072	Iigp1	CL4 up	250	79	410	765	392	337	363	849	Interferon-inducible GTPase 1 [Source:UniProtKB/Swiss-Prot;Acc:Q9QZ85]
ENSMUSG00000063193	Cd300lb	CL4 up	11	9	46	24	45	18	14	76	Mus musculus CD300 molecule like family member B (Cd300lb)
ENSMUSG00000069874	Irgm2	CL4 up	66	77	135	259	263	207	327	848
ENSMUSG00000073436	Eme2	CL4 up	224	75	210	196	285	316	248	393	Probable crossover junction endonuclease EME2 [Source:UniProtKB/Swiss-Prot;Acc:Q56A04]
ENSMUSG00000078500	Zfp986	CL4 up	6	0	0	0	6	4	0	5	zinc finger protein 986 [Source:MGI Symbol;Acc:MGI:3649925]
ENSMUSG00000116043	LT629151.6	CL4 up	0	0	0	0	13	0	0	110
ENSMUSG00000074896	Ifit3	CL4 up	66	32	35	20	11	9	8	514	Interferon-induced protein with tetratricopeptide repeats 3 [Source:UniProtKB/Swiss-Prot;Acc:Q64345]
ENSMUSG00000001288	Rarg	CL5 up	10	6	71	55	58	133	59	92	Retinoic acid receptor gamma [Source:UniProtKB/Swiss-Prot;Acc:P18911]
ENSMUSG00000020326	Ccng1	CL5 up	1114	1180	1505	1570	5063	4947	8417	6550	Cyclin-G1 [Source:UniProtKB/Swiss-Prot;Acc:P51945]
ENSMUSG00000026934	Lhx3	CL5 up	3	1	6	2	62	53	135	168	LIM homeobox protein 3 [Source:MGI Symbol;Acc:MGI:102673]
ENSMUSG00000031145	Prickle3	CL5 up	105	33	86	196	479	310	767	561	Prickle planar cell polarity protein 3 [Source:UniProtKB/Swiss-Prot;Acc:Q80VL3]
ENSMUSG00000037509	Arhgef4	CL5 up	47	29	109	60	135	111	233	411	Rho guanine nucleotide exchange factor 4 [Source:UniProtKB/Swiss-Prot;Acc:Q7TNR9]
ENSMUSG00000042106	Fam212a	CL5 up	114	55	269	142	399	364	463	575	PAK4-inhibitor INKA1 [Source:UniProtKB/Swiss-Prot;Acc:Q9CX62]
ENSMUSG00000045587	BC049730	CL5 up	3	0	5	4	15	257	15	235	cDNA sequence BC049730 [Source:MGI Symbol;Acc:MGI:2681843]
ENSMUSG00000047281	Sfn	CL5 up	8	15	63	44	158	105	196	245	stratifin [Source:MGI Symbol;Acc:MGI:1891831]
ENSMUSG00000047854	Stx19	CL5 up	26	13	87	93	40	144	119	153	Syntaxin-19 [Source:UniProtKB/Swiss-Prot;Acc:Q8R1Q0]
ENSMUSG00000048458	Fam212b	CL5 up	26	14	63	43	137	261	214	183	PAK4-inhibitor INKA2 [Source:UniProtKB/Swiss-Prot;Acc:Q80VY2]
ENSMUSG00000056076	Eif3b	CL5 up	1069	568	1448	1193	2011	2345	2939	4014	Eukaryotic translation initiation factor 3 subunit B [Source:UniProtKB/Swiss-Prot;Acc:Q8JZQ9]
ENSMUSG00000057137	Tmem140	CL5 up	28	31	78	70	212	273	339	354	Transmembrane protein 140 [Source:UniProtKB/Swiss-Prot;Acc:Q8BGY5]
ENSMUSG00000063021	Hist1h2ak	CL5 up	8	2	53	65	0	61	87	129	Histone H2A type 1-K [Source:UniProtKB/Swiss-Prot;Acc:Q8CGP7]
ENSMUSG00000078487	Ankrd65	CL5 up	3	1	5	6	38	70	184	194	ankyrin repeat domain 65 [Source:MGI Symbol;Acc:MGI:2685285]
ENSMUSG00000113949	Scamp4	CL5 up	1524	686	1639	1905	2114	1731	2230	2323	secretory carrier membrane protein 4 [Source:MGI Symbol;Acc:MGI:1928947]
ENSMUSG00000064325	Hhip	CL6 down	1016	229	311	98	119	115	333	204	Hedgehog-interacting protein [Source:UniProtKB/Swiss-Prot;Acc:Q7TN16]
ENSMUSG00000006641	Slc5a6	CL6 up	194	148	210	310	730	359	461	779	Sodium-dependent multivitamin transporter [Source:UniProtKB/Swiss-Prot;Acc:Q5U4D8]
ENSMUSG00000025188	Hps1	CL6 up	59	59	113	189	189	92	160	191	Mus musculus HPS1
ENSMUSG00000031937	Vstm5	CL6 up	45	18	140	170	293	134	130	219	V-set and transmembrane domain containing 5 [Source:MGI Symbol;Acc:MGI:1916387]
ENSMUSG00000090625	Gm20721	CL6 up	619	70	2059	1803	2861	1687	2169	2645
ENSMUSG00000109378	U2af1l4	CL6 up	62	13	33	47	106	54	82	142	Splicing factor U2AF 26 kDa subunit [Source:UniProtKB/Swiss-Prot;Acc:Q8BGJ9]
ENSMUSG00000028332	Hemgn	CL7 down	7	347	44	27	12	4	5	6	Hemogen [Source:UniProtKB/Swiss-Prot;Acc:Q9ERZ0]
ENSMUSG00000035580	Kcnh8	CL7 down	297	123	30	98	15	8	2	6	potassium voltage-gated channel subfamily H member 8 [Source:HGNC Symbol;Acc:HGNC:18864]
ENSMUSG00000055639	Dach1	CL7 down	827	491	292	414	235	348	234	214	Dachshund homolog 1 [Source:UniProtKB/Swiss-Prot;Acc:Q9QYB2]
ENSMUSG00000020184	Mdm2	CL7 up	1436	948	1309	2035	7134	6018	12553	15689	E3 ubiquitin-protein ligase Mdm2 [Source:UniProtKB/Swiss-Prot;Acc:P23804]
ENSMUSG00000023067	Cdkn1a	CL7 up	92	63	156	310	1532	1175	2485	1679	Cyclin-dependent kinase inhibitor 1 [Source:UniProtKB/Swiss-Prot;Acc:P39689]
ENSMUSG00000024521	Pmaip1	CL7 up	22	36	93	47	432	301	1219	556	phorbol-12-myristate-13-acetate-induced protein 1 [Source:MGI Symbol;Acc:MGI:1930146]
ENSMUSG00000024769	Cdc42bpg	CL7 up	65	16	120	155	217	257	343	394	Serine/threonine-protein kinase MRCK gamma [Source:UniProtKB/Swiss-Prot;Acc:Q80UW5]
ENSMUSG00000027356	Fermt1	CL7 up	30	31	35	39	252	158	318	524	Fermitin family homolog 1 [Source:UniProtKB/Swiss-Prot;Acc:P59113]
ENSMUSG00000028893	Sesn2	CL7 up	61	44	105	138	573	251	663	720	Sestrin-2 [Source:UniProtKB/Swiss-Prot;Acc:P58043]
ENSMUSG00000034275	Igsf9b	CL7 up	217	150	501	647	605	526	750	899	B [Source:UniProtKB/Swiss-Prot;Acc:E9PZ19]
ENSMUSG00000034361	Cpne2	CL7 up	10	28	54	157	237	357	340	413	Copine-2 [Source:UniProtKB/Swiss-Prot;Acc:P59108]
ENSMUSG00000034457	Eda2r	CL7 up	86	31	165	145	677	1018	1247	1408	Tumor necrosis factor receptor superfamily member 27 [Source:UniProtKB/Swiss-Prot;Acc:Q8BX35]
ENSMUSG00000041801	Phlda3	CL7 up	59	25	85	117	570	310	672	543	Pleckstrin homology-like domain family A member 3 [Source:UniProtKB/Swiss-Prot;Acc:Q9WV95]
ENSMUSG00000044551	9930012K11Rik	CL7 up	163	68	327	327	1708	1296	2115	2092	Uncharacterized [Source:UniProtKB/Swiss-Prot;Acc:Q66JV7]
ENSMUSG00000044816	D630023F18Rik	CL7 up	15	9	18	11	765	360	1733	2025	RIKEN cDNA D630023F18 gene [Source:MGI Symbol;Acc:MGI:2138198]
ENSMUSG00000046070	Igfals	CL7 up	12	12	12	10	134	245	201	336	insulin-like growth factor binding protein
ENSMUSG00000047810	Ccdc88b	CL7 up	17	11	27	25	214	88	309	196	Coiled-coil domain-containing protein 88B [Source:UniProtKB/Swiss-Prot;Acc:Q4QRL3]
ENSMUSG00000049339	Retreg2	CL7 up	644	279	608	578	623	574	509	524	Reticulophagy regulator 2 [Source:UniProtKB/Swiss-Prot;Acc:Q6NS82]
ENSMUSG00000057246	BC051142	CL7 up	24	3	28	71	77	106	149	117	cDNA sequence BC051142 [Source:MGI Symbol;Acc:MGI:3039565]
ENSMUSG00000064016	Gm648	CL7 up	39	15	14	3	429	220	560	747
ENSMUSG00000084128	Esrp2	CL7 up	48	29	99	124	295	233	313	245	Epithelial splicing regulatory protein 2 [Source:UniProtKB/Swiss-Prot;Acc:Q8K0G8]
ENSMUSG00000004031	Brinp2	CL8 down	23	31	50	30	21	31	26	35	BMP/retinoic acid-inducible neural-specific protein 2 [Source:UniProtKB/Swiss-Prot;Acc:Q6DFY8]
ENSMUSG00000027073	Prg2	CL8 down	83	263	11	6	30	23	32	9	proteoglycan 2
ENSMUSG00000029875	Ccdc184	CL8 down	1378	1717	535	326	125	275	147	31	Coiled-coil domain-containing protein 184 [Source:UniProtKB/Swiss-Prot;Acc:Q8BMK5]
ENSMUSG00000032641	Gpr19	CL8 down	1046	4052	738	645	690	589	318	432	Probable G-protein coupled receptor 19 [Source:UniProtKB/Swiss-Prot;Acc:Q61121]
ENSMUSG00000037025	Foxa2	CL8 down	8	99	6	5	5	2	5	3	Mus musculus forkhead box A2 (Foxa2)
ENSMUSG00000049744	Arhgap15	CL8 down	11016	18581	3505	3748	1183	2678	1253	2494	Rho GTPase activating protein 15 [Source:MGI Symbol;Acc:MGI:1923367]
ENSMUSG00000004266	Ptpn6	CL8 up	26	17	80	71	103	91	63	116	protein tyrosine phosphatase
ENSMUSG00000041258	Zfp236	CL8 up	586	225	636	358	670	690	452	512	zinc finger protein 236 [Source:MGI Symbol;Acc:MGI:1926950]
ENSMUSG00000060032	H2afj	CL8 up	88	47	342	348	451	293	622	394	Histone H2A.J [Source:UniProtKB/Swiss-Prot;Acc:Q8R1M2]
ENSMUSG00000006574	Slc4a1	no CL	40	311	9	97	66	54	114	69	solute carrier family 4 (anion exchanger)
ENSMUSG00000025278	Flnb	no CL	632	452	784	1419	873	1006	1137	1102	Filamin-B [Source:UniProtKB/Swiss-Prot;Acc:Q80X90]
ENSMUSG00000026822	Lcn2	no CL	24	248	15	17	8	37	8	8	Neutrophil gelatinase-associated lipocalin [Source:UniProtKB/Swiss-Prot;Acc:P11672]
ENSMUSG00000030474	Siglece	no CL	17	2	285	32	50	207	317	25	Sialic acid-binding Ig-like lectin 12 [Source:UniProtKB/Swiss-Prot;Acc:Q91Y57]
ENSMUSG00000030800	Prss8	no CL	61	14	31	101	340	219	283	241	protease
ENSMUSG00000040584	Abcb1a	no CL	71	167	183	261	170	436	272	261	Multidrug resistance protein 1A [Source:UniProtKB/Swiss-Prot;Acc:P21447]
ENSMUSG00000040896	Kcnd3	no CL	242	78	117	177	116	198	73	180	potassium voltage-gated channel
ENSMUSG00000041845	Rhod	no CL	134	78	95	166	147	147	255	253	ras homolog family member D [Source:MGI Symbol;Acc:MGI:108446]
ENSMUSG00000043066	Vmn1r66	no CL	315	12	9	12	15	20	16	14	vomeronasal 1 receptor 66 [Source:MGI Symbol;Acc:MGI:2159633]
ENSMUSG00000044313	Mab21l3	no CL	2	5	77	59	81	70	67	102	Protein mab-21-like 3 [Source:UniProtKB/Swiss-Prot;Acc:Q8CI17]
ENSMUSG00000045281	Gpr20	no CL	28	11	99	234	162	128	128	208	G-protein coupled receptor 20 [Source:UniProtKB/Swiss-Prot;Acc:Q8BYC4]
ENSMUSG00000064202	4430402I18Rik	no CL	16	14	87	130	105	92	61	16	RIKEN cDNA 4430402I18 gene [Source:MGI Symbol;Acc:MGI:1918036]
ENSMUSG00000064259	Vmn1r13	no CL	1716	684	315	736	195	157	431	484	vomeronasal 1 receptor 13 [Source:MGI Symbol;Acc:MGI:2148526]
ENSMUSG00000078907	Fam186b	no CL	18	22	2	5	24	12	7	6	family with sequence similarity 186 member B [Source:HGNC Symbol;Acc:HGNC:25296]
ENSMUSG00000079432	Gm15023	no CL	0	0	55	56	26	66	73	16
ENSMUSG00000112814	Gm9040	no CL	69	45	0	0	41	0	0	0	predicted gene 9040 [Source:MGI Symbol;Acc:MGI:3643524]
