# Supplementary material for: Enhanced pro-apoptosis gene signature following the activation of TAp63α in oocytes upon γ irradiation
Source: Cell Death Dis. 2022 Mar 4;13(3):204. doi: 10.1038/s41419-022-04659-2 (PMC8897389; doi:10.1038/s41419-022-04659-2)
Supplement: Supplementary file 7 — Suppl_Table_6_GO-to-Umbrella [file 41419_2022_4659_MOESM7_ESM.xlsx]

## Sheet: Suppl_Table_3_GO-to-Umbrella
Supplementary Table 6 Umbrella Terms defined in this article with the included GO Term and GO ID.
Umbrella Term	GO Term	GO ID
Adhesion	Cell adhesion	GO:0007155
	Positive regulation of cell adhesion	GO:0045785
	Regulation of cell adhesion	GO:0030155
Autophagy	Process utilizing autophagic mechanism	GO:0061919
Behaviour	Adult behaviour	GO:0030534
	Interspecies Interaction between organisms	GO:0044419
	response to estrogen	GO:0043627
Biosynthesis	Biosynthetic process	GO:0009058
	Positive regulation of cellular component biogenesis	GO:0044089
	regulation of cellular component biogenesis	GO:0044087
	Cellular component biogenesis	GO:0044085
	Glycolysation	GO:0070085
	Multicellular organismal reproductive process	GO:0048609
	Multi-organism reproductive process	GO:0044703
	Multicellular organism reproduction	GO:0032504
Cell cycle	Cell cycle	GO:0007049
	Cell division	GO:0051301
	Chromosome segregation	GO:0007059
Cell death	Cell death	GO:0008219
Communication	Cell communication	GO:0007154
Component organization	Cellular component organization	GO:0016043
	Microtubule- based process	GO:0007017
Cytokine production	Cytokine production	GO:0001816
Development	Anatomical structure development	GO:0048856
	Anatomical structure formation involved in morphogenesis	GO:0048646
	Anatomical structure morphogenesis	GO:0009653
	anatomical structure maturation	GO:0071695
	Cellular component biogenesis	GO:0044085
	Cellular developmental process	GO:0048869
	Developmental maturation	GO:0021700
	Developmental process involved in reproduction	GO:0003006
	Epithelial cell proliferation	GO:0050673
	Fibroblast proliferation	GO:0048144
	Learning or memory	GO:0007611
	Multicellular organism development	GO:0007275
	Negative regulation of developmental process	GO:0051093
	Positive regulation of developmental process	GO:0051094
	pattern specification process	GO:0007389
	Regulation of developmental process	GO:0050793
	Developmental process	GO:0032502
	aging	GO:0007568
	regeneration	GO:0031099
	tissue development	GO:0009888
	tissue morphogenesis	GO:0048729
	epithelium development	GO:0060429
	epidermis development	GO:0008544
	morphogenesis of an epithelium	GO:0002009
Growth	Cell growth	GO:0016049
	Negative regulation of growth	GO:0045926
	Regulation of growth	GO:0040008
Homeostasis	Cellular homeostasis	GO:0019725
Immune system	Immune response	GO:0006955
	Immune system development	GO:0002520
	Leukocyte activation	GO:0045321
	Leukocyte proliferation	GO:0070661
	Positive regulation of immune system process	GO:0002684
	Regulation of immune system process	GO:0002682
	Immune effector process	GO:0002252
	Response to other Organism	GO:0051707
	immune system process	GO:0002376
Localization	Cell motility	GO:0048870
	Cellular localization	GO:0051641
	Establishment of localization	GO:0051234
	Localization of cell	GO:0051674
	Locomotory behaviour	GO:0007626
	Macromolecule localization	GO:0033036
	Movement of cell or subcellular component	GO:0006928
	Regulation of localization	GO:0032879
	Positive regulation of cellular protein localization	GO:1903829
	Positive regulation of establishment of protein Localization	GO:1904951
Signaling	Negative regulation of signaling	GO:0023057
	Positive regulation of signaling	GO:0023056
	Regulation of signaling	GO:0023051
	cell-cell signaling	GO:0007267
Metabolism	Catabolic process	GO:0009056
	Cellular metabolic process	GO:0044237
	Negative regulatioin of metabolic process	GO:0009892
	Nitrogen compound metabolic process	GO:0006807
	Organic substance metabolic process	GO:0071704
	Positive regulation of metabolic process	GO:0009893
	Primary metabolic process	GO:0044238
	Regulation of metabolic process	GO:0019222
	Small molecule metabolic process	GO:0044281
	Secondary metabolic process	GO:0019748
Oxidation reduction process	Oxidation reduction process	GO:0055114
Regulation	Negative regulation of biological process	GO:0048519
	Negative regulation of cellular process	GO:0048523
	Positive regulation of biological process	GO:0048518
	Positive regulation of cellular process	GO:0048522
	Positive regulation of multicellular organismal process	GO:0051240
	multi-multicellular organismal process	GO:0044706
	negative regulation of multicellular organismal process	GO:0051241
	Positive regulation of transport	GO:0051050
	Regulation of biological quality	GO:0065008
	Regulation of cellular process	GO:0050794
	Regulation of molecular function	GO:0065009
	Regulation of multicellular organismal process	GO:0051239
	tissue remodelling	GO:0048771
	System process	GO:0003008
Response to stimulus	Cell activation	GO:0001775
	Cellular response to stimulus	GO:0051716
	Detection of stimulus	GO:0051606
	Negative regulation of response to stimulus	GO:0048585
	Positive regulation of response to stimulus	GO:0048584
	Regulation of response to stimulus	GO:0048583
	Response to abiotic stimulus	GO:0009628
	Response to biotic stimulus	GO:0009607
	Response to chemical	GO:0042221
	Response to endogenous stimulus	GO:0009719
	Response to external stimulus	GO:0009605
Stress response	Response to stress	GO:0006950
