# Supplementary material for: Enhanced pro-apoptosis gene signature following the activation of TAp63α in oocytes upon γ irradiation
Source: Cell Death Dis. 2022 Mar 4;13(3):204. doi: 10.1038/s41419-022-04659-2 (PMC8897389; doi:10.1038/s41419-022-04659-2)
Supplement: Supplementary file 10 — Suppl_Table_9_TP63motif_promoters_0.85 [file 41419_2022_4659_MOESM10_ESM.xlsx]

## Sheet: TP63motif_promoters_0.85
Genes	Promoter locations	Motif locations	Motifs	Motif sequences
Supplementary Table 9 p63 binding motifs in interferon-regulated genes
Ifit2	chr19:34548548-34552548	chr19:34550363-34550378	"GM.5.0.p53.0001"	"TCCTGTCTGGTCTTGC"
Ifit3	chr19:34581141-34585141	chr19:34583701-34583716	"GM.5.0.p53.0001"	"ACTTGCATGAGCATGG"
Ifit1	chr19:34638888-34642888	chr19:34641390-34641405	"GM.5.0.p53.0004"	"GAATGTTCCAGCATGT"
Rsad2	chr12:26454452-26458452	chr12:26457442-26457457	"GM.5.0.p53.0001"	"acaagtctcaccatgt"
Rsad2	chr12:26454452-26458452	chr12:26457442-26457457	"GM.5.0.p53.0004"	"acaagtctcaccatgt"
