# Supplementary material for: Enhanced pro-apoptosis gene signature following the activation of TAp63α in oocytes upon γ irradiation
Source: Cell Death Dis. 2022 Mar 4;13(3):204. doi: 10.1038/s41419-022-04659-2 (PMC8897389; doi:10.1038/s41419-022-04659-2)
Supplement: Supplementary file 11 — Suppl_Table_10_Sample_low_dosage [file 41419_2022_4659_MOESM11_ESM.xlsx]

## Sheet: Tabelle1
Supplementary Table 10 RNA-seq samples for the different points of time following irradiation with a low dosage and paramters about mapping and dataset size.
Samples	Reads	Mapped reads	Mapped reads in %	Hit transcrips	Hit genetic features
gen3_0h	37326677	30430104	81.5237	103132	42543
gen3_1h	37085148	29607399	79.8363	103483	42764
gen3_2h30	36674171	26913727	73.3861	95069	39159
gen3_4h	37424414	27067283	72.3252	93278	38722
gen3_6h	34715624	25263647	72.7731	93099	38522
